# Supplementary material for: The associations between gut microbiota and chronic respiratory diseases: a Mendelian randomization study
Source: Front Microbiol. 2023 Jun 2;14:1200937. doi: 10.3389/fmicb.2023.1200937 (PMC10272395; doi:10.3389/fmicb.2023.1200937)
Supplement: Supplementary file 1 [file Table_1.XLSX]

## Sheet: S1_SampleOverlap
Table S1 The number of individuals of GWAS for gut microbiota and CRDs.									The maximum sample overlaps of individuals of GWAS for gut microbiota and CRDs at the country level.
Country	BioBank	Exposure	Outcomes						GutMicro∩Outcomes	Asthma	COPD	IPF	Sarcoidosis	Pneumoconiosis
		Gut Microbiota	Asthma	COPD	IPF	Sarcoidosis	Pneumoconiosis		Belgian	0	0	0	0	0
Belgian	FGFP	2259							Canada	0	0	0	0	0
Canada	GEM_HCE_v12	378							Denmark	0	0	0	0	0
	GEM_HCE_v24	203							Estonian	0	0	0	0	0
	GEM_ICHIP_HCE	662							Finland	0.00334448	0.00269575	0.00263618	0.00150424	0.00153899
Denmark	COPSAC	380							Germany	0	0	0	0	0
	DanFunD16	2396							Israel	0	0	0	0	0
Estonian	ESTBB		129922	126206	134218				Norway	0	0	0	0	0
Finland	Total	522	156078	193638	198014	339184	347018		South Korea	0	0	0	0	0
	FinnGen		156078	193638	198014	347018	339184		Sweden	0	0	0	0	0
	METSIM	522							The Netherlands	0	0	0	0	0
Germany	BSPSPC	721							UK	0.00293312	0.00305864	0.00296835	0	0
	FOCUS	960							USA	0.00924923	0.00960015	0.0102581	0	0
	SHIP	996
	SHIP-TREND	905
Israel	PNP	481
Norway	HUNT		65226	66861	65080
South Korea	KSCS	811
Sweden	POPCOL	134
The Netherlands	GenR	1328
	LLD	875
	MIBS	80
	NTR	279
	RS3	1220
UK	Total	1205	410825	393966	405949
	TwinsUK	1205
	UKBB		410825	393966	405949
USA	Total	1545	167041	160935	150612
	BioVU		59628	60320	50004
	CARDIAb	114
	CARDIAw	257
	CCPM		22176	19898	21857
	HCHS/SOL	1097
	MGB		22310	21955	17933
	MGI		46286	42121	44177
	NGRC	77
	UCLA		16641	16641	16641

## Sheet: S2_SNPs_in_MR
		Table S2 The detailed information of SNPs chosen for instrumental variables of each taxa
id	outcome	Exposure	SNP	effect_allele.exposure	other_allele.exposure	beta.exposure	se.exposure	pval.exposure	beta.outcome	se.outcome	pval.outcome
1	Asthma	class.Bacteroidia.id.912	rs11146701	A	G	0.0473596	0.010541	7.08228e-06	-0.0053001	0.0055479	0.3394
2	Asthma	class.Bacteroidia.id.912	rs17343978	A	C	-0.0552057	0.0120278	8.35928e-06	-0.0096708	0.0054861	0.07794
3	Asthma	class.Bacteroidia.id.912	rs4916508	G	A	-0.0466729	0.0105312	8.47116e-06	0.00361	0.0048956	0.4609
4	Asthma	class.Bacteroidia.id.912	rs55773148	G	A	-0.121514	0.0236759	3.89585e-07	-0.018465	0.010827	0.08811
5	Asthma	class.Bacteroidia.id.912	rs62531359	T	G	0.0655728	0.0149891	9.08665e-06	0.0065109	0.0067399	0.334
6	Asthma	class.Bacteroidia.id.912	rs62575403	C	T	0.140055	0.0311128	7.06129e-06	-0.0049579	0.011393	0.6634
7	Asthma	class.Bacteroidia.id.912	rs79585701	A	C	0.0646823	0.0149628	9.98589e-06	0.0094999	0.0066093	0.1506
8	Asthma	class.Bacteroidia.id.912	rs929878	C	T	-0.0548532	0.012153	4.73377e-06	-0.012182	0.0055947	0.02945
9	Asthma	class.Clostridia.id.1859	rs10774377	A	G	0.052659	0.0113858	3.24401e-06	0.0023219	0.0052167	0.6563
10	Asthma	class.Clostridia.id.1859	rs112334273	G	A	0.0641008	0.0127404	3.81407e-07	-0.017708	0.0057924	0.002234
11	Asthma	class.Clostridia.id.1859	rs13179700	T	C	0.0511937	0.0109569	3.37083e-06	-0.0015607	0.0049515	0.7526
12	Asthma	class.Clostridia.id.1859	rs1842454	G	A	-0.0547202	0.0127338	8.72023e-06	-0.0021276	0.0057475	0.7112
13	Asthma	class.Clostridia.id.1859	rs2273429	A	G	-0.0724037	0.0153105	4.52136e-06	0.0018296	0.0074407	0.8058
14	Asthma	class.Clostridia.id.1859	rs6797343	G	T	0.0592279	0.0134556	9.35647e-06	-0.01436	0.0061647	0.01984
15	Asthma	class.Clostridia.id.1859	rs6814436	T	C	0.0739995	0.0150815	9.65098e-07	-0.0012285	0.0068189	0.857
16	Asthma	class.Clostridia.id.1859	rs6815608	T	C	0.103803	0.0210883	4.01857e-07	-0.0035306	0.009273	0.7034
17	Asthma	class.Clostridia.id.1859	rs72738886	T	C	0.086617	0.0190393	8.24241e-06	-0.032886	0.008271	7.006e-05
18	Asthma	class.Clostridia.id.1859	rs76767978	G	A	0.0698882	0.0156319	8.398e-06	-0.0088807	0.0088351	0.3148
19	Asthma	class.Gammaproteobacteria.id.3303	rs11181912	G	A	-0.0579153	0.0118796	9.94762e-07	-0.0066133	0.0050402	0.1895
20	Asthma	class.Gammaproteobacteria.id.3303	rs12404135	A	G	-0.0788843	0.0172415	8.89485e-06	-0.013545	0.0074753	0.06999
21	Asthma	class.Gammaproteobacteria.id.3303	rs75101789	C	T	0.0729012	0.0163003	8.78789e-06	0.012523	0.007381	0.08977
22	Asthma	class.Gammaproteobacteria.id.3303	rs9494710	C	T	-0.0549673	0.0120924	4.54607e-06	-0.0060447	0.0051035	0.2362
23	Asthma	family.Lachnospiraceae.id.1987	rs10402491	C	T	0.0661701	0.014851	7.58351e-06	-0.0011098	0.0069847	0.8738
24	Asthma	family.Lachnospiraceae.id.1987	rs11139361	T	C	0.0494463	0.0110503	4.26262e-06	0.006693	0.0049663	0.1778
25	Asthma	family.Lachnospiraceae.id.1987	rs112040820	A	G	0.0549584	0.0117086	2.41836e-06	0.007735	0.0053739	0.1501
26	Asthma	family.Lachnospiraceae.id.1987	rs11841382	G	T	-0.0718128	0.017462	9.57773e-06	-0.0079559	0.0087815	0.3649
27	Asthma	family.Lachnospiraceae.id.1987	rs11979110	T	C	-0.0500924	0.0105069	1.81843e-06	-0.00025054	0.0047234	0.9577
28	Asthma	family.Lachnospiraceae.id.1987	rs1205443	A	G	0.0501415	0.0112157	7.28844e-06	-0.0038448	0.0051426	0.4547
29	Asthma	family.Lachnospiraceae.id.1987	rs12760724	A	C	-0.0484566	0.0107934	7.26734e-06	0.0082279	0.0050204	0.1012
30	Asthma	family.Lachnospiraceae.id.1987	rs13005175	A	G	0.0993483	0.0218395	8.37071e-06	0.027728	0.010516	0.00837
31	Asthma	family.Lachnospiraceae.id.1987	rs146660815	T	C	-0.215114	0.0476778	6.53238e-06	-0.0083427	0.012664	0.51
32	Asthma	family.Lachnospiraceae.id.1987	rs2159863	A	G	-0.0585831	0.0128742	3.69557e-06	0.0027519	0.005847	0.6379
33	Asthma	family.Lachnospiraceae.id.1987	rs2910921	T	C	0.160302	0.035832	8.41974e-06	0.010049	0.012451	0.4196
34	Asthma	family.Lachnospiraceae.id.1987	rs3127230	C	T	-0.0503537	0.0112201	6.20325e-06	-0.0038868	0.0051632	0.4516
35	Asthma	family.Lachnospiraceae.id.1987	rs35524804	T	C	-0.0607481	0.0125216	2.44999e-06	-0.016959	0.0057548	0.00321
36	Asthma	family.Lachnospiraceae.id.1987	rs7359994	T	C	-0.0503142	0.0112482	5.35899e-06	-0.0029497	0.0050277	0.5574
37	Asthma	family.Lachnospiraceae.id.1987	rs79086868	T	C	0.0776723	0.0164472	3.01422e-06	0.013749	0.00753	0.06786
38	Asthma	family.Lachnospiraceae.id.1987	rs959845	C	T	-0.0493666	0.0107801	5.1695e-06	-0.011546	0.0051976	0.02633
39	Asthma	family.Oxalobacteraceae.id.2966	rs111966731	T	C	0.204031	0.0445746	4.56318e-06	0.0091582	0.0096963	0.3449
40	Asthma	family.Oxalobacteraceae.id.2966	rs11246212	T	C	0.13607	0.0291797	4.50836e-06	-0.01354	0.0069776	0.05231
41	Asthma	family.Oxalobacteraceae.id.2966	rs12002250	A	C	0.196145	0.044523	5.53202e-06	0.013974	0.010485	0.1826
42	Asthma	family.Oxalobacteraceae.id.2966	rs1569853	T	C	-0.140043	0.0281704	7.45179e-07	-0.0027515	0.00676	0.684
43	Asthma	family.Oxalobacteraceae.id.2966	rs17138946	G	T	-0.189444	0.0430248	8.09008e-06	-0.0045223	0.0099231	0.6486
44	Asthma	family.Oxalobacteraceae.id.2966	rs36057338	G	T	0.181604	0.0398742	6.25787e-06	-0.0012687	0.0096706	0.8956
45	Asthma	family.Oxalobacteraceae.id.2966	rs4428215	G	A	0.12561	0.0230053	4.87931e-08	0.0056352	0.00556	0.3108
46	Asthma	family.Oxalobacteraceae.id.2966	rs561239	A	G	0.105525	0.0236769	7.1938e-06	-0.0078103	0.0056385	0.166
47	Asthma	family.Oxalobacteraceae.id.2966	rs6000536	C	T	-0.118383	0.0241355	7.38718e-07	0.012126	0.0059536	0.04168
48	Asthma	family.Oxalobacteraceae.id.2966	rs736744	C	T	0.105642	0.0200648	1.49416e-07	-0.0039197	0.0049586	0.4292
49	Asthma	family.Oxalobacteraceae.id.2966	rs7993559	C	A	0.0921059	0.0201114	5.03729e-06	-0.0079869	0.0048278	0.09806
50	Asthma	family.Oxalobacteraceae.id.2966	rs934049	G	A	0.109751	0.0238636	4.21147e-06	-0.013853	0.0058404	0.01769
51	Asthma	family.Pasteurellaceae.id.3689	rs111582866	G	A	-0.113957	0.0256403	7.06627e-06	0.0063625	0.008429	0.4504
52	Asthma	family.Pasteurellaceae.id.3689	rs12050685	A	G	-0.0670948	0.015239	9.18513e-06	0.0070229	0.0048844	0.1505
53	Asthma	family.Pasteurellaceae.id.3689	rs16970009	A	G	0.187381	0.0429572	7.31531e-06	-0.016017	0.011716	0.1716
54	Asthma	family.Pasteurellaceae.id.3689	rs4822728	T	C	0.0685479	0.0149032	4.71847e-06	-0.0015447	0.0049481	0.7549
55	Asthma	family.Pasteurellaceae.id.3689	rs6972479	A	G	-0.0781862	0.0175366	7.74817e-06	0.0052961	0.0057242	0.3549
56	Asthma	family.Pasteurellaceae.id.3689	rs72756943	G	A	0.13988	0.0303029	3.35218e-06	-0.012846	0.0094233	0.1728
57	Asthma	family.Pasteurellaceae.id.3689	rs73139353	A	C	-0.222573	0.0484634	8.71314e-06	-0.0079105	0.010796	0.4637
58	Asthma	family.Pasteurellaceae.id.3689	rs76022354	C	T	0.24289	0.0500406	1.82858e-06	-0.0084347	0.010954	0.4413
59	Asthma	family.Pasteurellaceae.id.3689	rs78909003	T	C	-0.241159	0.0498372	2.04893e-06	0.004681	0.010421	0.6533
60	Asthma	family.Pasteurellaceae.id.3689	rs9382510	C	T	-0.0881865	0.0169965	2.476e-07	0.0062918	0.0055318	0.2554
61	Asthma	family.Pasteurellaceae.id.3689	rs9895850	T	C	-0.176406	0.041017	9.08251e-06	0.012149	0.011203	0.2782
62	Asthma	family.Rikenellaceae.id.967	rs10217435	C	T	-0.0883756	0.0197506	6.5076e-06	-0.0017208	0.0083415	0.8366
63	Asthma	family.Rikenellaceae.id.967	rs1939881	G	A	-0.105589	0.0206213	5.64373e-07	-0.010374	0.0095771	0.2787
64	Asthma	family.Rikenellaceae.id.967	rs2447496	G	A	-0.0549203	0.0121904	6.0861e-06	-0.00095857	0.0056852	0.8661
65	Asthma	family.Rikenellaceae.id.967	rs2833282	G	A	0.0711137	0.0156966	4.31106e-06	-0.0046808	0.0073991	0.527
66	Asthma	family.Rikenellaceae.id.967	rs36021379	A	G	-0.0656005	0.0144903	7.1952e-06	0.0059682	0.0063917	0.3504
67	Asthma	family.Rikenellaceae.id.967	rs4264350	T	C	-0.0526393	0.0108555	1.34832e-06	0.015558	0.0048845	0.001447
68	Asthma	family.Rikenellaceae.id.967	rs59663348	G	A	0.0570915	0.0125048	6.12244e-06	-0.0027994	0.0057522	0.6265
69	Asthma	family.Rikenellaceae.id.967	rs6744030	C	T	0.0696747	0.0157103	9.31514e-06	0.0023243	0.0065745	0.7237
70	Asthma	family.Rikenellaceae.id.967	rs6837275	A	G	0.0570355	0.011887	1.447e-06	-0.011309	0.005431	0.03732
71	Asthma	family.Rikenellaceae.id.967	rs7242694	C	T	-0.0618674	0.0134882	5.80709e-06	-0.0065478	0.0067025	0.3286
72	Asthma	family.Rikenellaceae.id.967	rs74474130	T	G	0.137747	0.0295688	3.61378e-06	-0.025925	0.010874	0.01712
73	Asthma	family.Rikenellaceae.id.967	rs77885767	C	T	-0.156209	0.0336482	2.84694e-06	0.0077895	0.011164	0.4853
74	Asthma	family.Rikenellaceae.id.967	rs9389714	C	T	-0.0636841	0.0143416	8.79066e-06	0.0079139	0.0068918	0.2508
75	Asthma	family.Streptococcaceae.id.1850	rs10028567	C	T	-0.0934027	0.0190343	3.72497e-06	0.002925	0.0079634	0.7134
76	Asthma	family.Streptococcaceae.id.1850	rs11110281	T	C	-0.130554	0.0225943	1.40137e-08	0.02158	0.0099831	0.03065
77	Asthma	family.Streptococcaceae.id.1850	rs2370083	G	T	-0.0842751	0.0184509	4.25666e-06	0.0056143	0.0081337	0.49
78	Asthma	family.Streptococcaceae.id.1850	rs4968759	A	G	-0.0544035	0.0111271	8.91881e-07	-0.014157	0.0052013	0.006491
79	Asthma	family.Streptococcaceae.id.1850	rs57646748	G	A	-0.088021	0.019876	7.88359e-06	0.0063824	0.010014	0.5239
80	Asthma	family.Streptococcaceae.id.1850	rs72739637	A	G	0.0927983	0.0192021	1.82163e-06	0.006436	0.008993	0.4742
81	Asthma	family.Streptococcaceae.id.1850	rs77968078	G	A	-0.0993013	0.0224788	7.9334e-06	0.011795	0.0096404	0.2211
82	Asthma	family.Streptococcaceae.id.1850	rs7916711	A	G	0.0959639	0.021545	6.32732e-06	0.0020886	0.0089362	0.8152
83	Asthma	family.Streptococcaceae.id.1850	rs957755	T	G	-0.0642449	0.0142702	7.4151e-06	-0.0017205	0.0062388	0.7827
84	Asthma	family.Streptococcaceae.id.1850	rs9903102	C	A	-0.0693015	0.0154096	4.91806e-06	0.00099692	0.0080176	0.901
85	Asthma	genus.Anaerofilum.id.2053	rs10794359	T	C	-0.0953524	0.02006	2.23496e-06	0.0065159	0.0049389	0.1871
86	Asthma	genus.Anaerofilum.id.2053	rs17012738	T	G	0.0903417	0.0200239	7.24168e-06	0.0032499	0.004742	0.4931
87	Asthma	genus.Anaerofilum.id.2053	rs17096874	C	T	-0.126337	0.0268919	2.8603e-06	-0.0087492	0.0062224	0.1597
88	Asthma	genus.Anaerofilum.id.2053	rs356049	G	A	0.132603	0.0289802	6.55844e-06	-0.011662	0.0074022	0.1152
89	Asthma	genus.Anaerofilum.id.2053	rs4244069	G	A	-0.146775	0.0326594	9.81202e-06	0.012382	0.0077307	0.1092
90	Asthma	genus.Anaerofilum.id.2053	rs4506496	G	A	0.10309	0.0212861	1.4866e-06	-0.0069528	0.0051799	0.1795
91	Asthma	genus.Anaerofilum.id.2053	rs712981	A	C	0.10076	0.0202902	6.83115e-07	-0.0052925	0.0048274	0.2729
92	Asthma	genus.Anaerofilum.id.2053	rs79598899	C	T	0.182586	0.0357284	3.74728e-07	-0.026837	0.0095004	0.00473
93	Asthma	genus.Anaerofilum.id.2053	rs816292	T	C	-0.113003	0.02204	2.64038e-07	-0.0036638	0.0053061	0.4899
94	Asthma	genus.Anaerofilum.id.2053	rs9299345	T	C	-0.1364	0.0302372	8.04309e-06	-0.0019581	0.0073786	0.7907
95	Asthma	genus.Haemophilus.id.3698	rs111582866	G	A	-0.124265	0.026016	1.27347e-06	0.0063625	0.008429	0.4504
96	Asthma	genus.Haemophilus.id.3698	rs35509	G	A	0.128249	0.0268779	2.00952e-06	-0.015382	0.0090196	0.08812
97	Asthma	genus.Haemophilus.id.3698	rs4822728	T	C	0.0705861	0.0151388	3.47849e-06	-0.0015447	0.0049481	0.7549
98	Asthma	genus.Haemophilus.id.3698	rs76022354	C	T	0.244638	0.0505504	1.83031e-06	-0.0084347	0.010954	0.4413
99	Asthma	genus.Haemophilus.id.3698	rs78909003	T	C	-0.246256	0.0503924	1.66745e-06	0.004681	0.010421	0.6533
100	Asthma	genus.Haemophilus.id.3698	rs9328464	T	C	0.0723095	0.0148799	1.42269e-06	-0.00041782	0.0047233	0.9295
101	Asthma	genus.Haemophilus.id.3698	rs9382510	C	T	-0.093521	0.0172649	7.12051e-08	0.0062918	0.0055318	0.2554
102	Asthma	genus.Haemophilus.id.3698	rs9895850	T	C	-0.192957	0.0416755	2.1406e-06	0.012149	0.011203	0.2782
103	Asthma	genus.Holdemania.id.2157	rs10885477	T	C	-0.135137	0.0301894	8.59833e-06	0.0097097	0.009948	0.329
104	Asthma	genus.Holdemania.id.2157	rs11080063	G	A	-0.0665238	0.0149837	6.66887e-06	0.0040896	0.0048487	0.399
105	Asthma	genus.Holdemania.id.2157	rs111745969	A	G	0.120677	0.0265781	3.70776e-06	0.0043657	0.0079167	0.5813
106	Asthma	genus.Holdemania.id.2157	rs113593397	A	G	-0.128935	0.0282526	9.35728e-06	2.9705e-05	0.0083562	0.9972
107	Asthma	genus.Holdemania.id.2157	rs116500994	G	T	-0.13755	0.0293386	2.34479e-06	-0.016282	0.0096508	0.09158
108	Asthma	genus.Holdemania.id.2157	rs1867876	T	C	0.0842919	0.0162192	2.7388e-07	-9.5248e-05	0.0053918	0.9859
109	Asthma	genus.Holdemania.id.2157	rs4146507	C	T	0.079488	0.0177002	7.22973e-06	-0.014123	0.0057315	0.01374
110	Asthma	genus.Holdemania.id.2157	rs6133067	T	C	0.0910829	0.0178561	5.16929e-07	-0.015319	0.0075764	0.04319
111	Asthma	genus.Holdemania.id.2157	rs73139538	G	A	-0.148594	0.0327469	7.77178e-06	0.0031698	0.010396	0.7604
112	Asthma	genus.Holdemania.id.2157	rs77293403	A	G	0.164556	0.0341775	1.77466e-06	0.0049251	0.010679	0.6446
113	Asthma	genus.Holdemania.id.2157	rs80149660	C	T	-0.232987	0.0519183	6.04217e-06	-0.013659	0.010465	0.1918
114	Asthma	genus.Holdemania.id.2157	rs9500080	C	T	0.0926764	0.0178886	4.08515e-07	-0.00023586	0.0059881	0.9686
115	Asthma	genus.Holdemania.id.2157	rs9529719	T	C	0.074038	0.0160494	5.96669e-06	-0.011641	0.0051497	0.02379
116	Asthma	genus.Holdemania.id.2157	rs967319	T	C	0.0788638	0.0176744	8.38155e-06	0.00098149	0.0055202	0.8589
117	Asthma	genus.Ruminiclostridium5.id.11355	rs10827477	A	G	-0.0547387	0.0115163	2.19177e-06	0.011018	0.0050351	0.02865
118	Asthma	genus.Ruminiclostridium5.id.11355	rs113753996	T	C	0.0820689	0.0174463	3.98895e-06	-0.011372	0.0072714	0.1178
119	Asthma	genus.Ruminiclostridium5.id.11355	rs1223978	T	C	0.0484169	0.0108254	8.16186e-06	-0.0035366	0.0049063	0.471
120	Asthma	genus.Ruminiclostridium5.id.11355	rs1492620	T	C	-0.0830505	0.0180073	3.52577e-06	0.0085007	0.0079623	0.2857
121	Asthma	genus.Ruminiclostridium5.id.11355	rs2833828	G	A	0.0489617	0.0108702	6.81651e-06	0.0012966	0.0047651	0.7855
122	Asthma	genus.Ruminiclostridium5.id.11355	rs4955951	A	G	-0.0713749	0.0165826	9.95519e-06	0.006935	0.0074365	0.351
123	Asthma	genus.Ruminiclostridium5.id.11355	rs6121460	G	A	0.0932955	0.0199206	2.64107e-06	-0.022037	0.0093955	0.019
124	Asthma	genus.Ruminiclostridium5.id.11355	rs79968837	A	G	-0.0950311	0.0193507	1.14623e-06	0.027302	0.0089894	0.002389
125	Asthma	order.Bacillales.id.1674	rs10233278	T	C	-0.116319	0.0248527	3.50803e-06	-0.0052734	0.0047658	0.2685
126	Asthma	order.Bacillales.id.1674	rs11034576	A	G	0.205765	0.0453311	8.85974e-06	-0.013869	0.0083609	0.09715
127	Asthma	order.Bacillales.id.1674	rs11844714	A	G	-0.143245	0.0320272	5.06212e-06	0.0095334	0.00614	0.1205
128	Asthma	order.Bacillales.id.1674	rs1287018	G	A	0.141125	0.0319309	9.87091e-06	0.013706	0.0062258	0.0277
129	Asthma	order.Bacillales.id.1674	rs4617108	A	G	0.248861	0.0525929	1.97506e-06	-0.015913	0.00987	0.1069
130	Asthma	order.Bacillales.id.1674	rs74420793	A	G	-0.164413	0.0353763	3.07323e-06	0.011405	0.0067095	0.08915
131	Asthma	order.Bacteroidales.id.913	rs11146701	A	G	0.0473596	0.010541	7.08228e-06	-0.0053001	0.0055479	0.3394
132	Asthma	order.Bacteroidales.id.913	rs17343978	A	C	-0.0552057	0.0120278	8.35928e-06	-0.0096708	0.0054861	0.07794
133	Asthma	order.Bacteroidales.id.913	rs4916508	G	A	-0.0466729	0.0105312	8.47116e-06	0.00361	0.0048956	0.4609
134	Asthma	order.Bacteroidales.id.913	rs55773148	G	A	-0.121514	0.0236759	3.89585e-07	-0.018465	0.010827	0.08811
135	Asthma	order.Bacteroidales.id.913	rs62531359	T	G	0.0655728	0.0149891	9.08665e-06	0.0065109	0.0067399	0.334
136	Asthma	order.Bacteroidales.id.913	rs62575403	C	T	0.140055	0.0311128	7.06129e-06	-0.0049579	0.011393	0.6634
137	Asthma	order.Bacteroidales.id.913	rs79585701	A	C	0.0646823	0.0149628	9.98589e-06	0.0094999	0.0066093	0.1506
138	Asthma	order.Bacteroidales.id.913	rs929878	C	T	-0.0548532	0.012153	4.73377e-06	-0.012182	0.0055947	0.02945
139	Asthma	order.Lactobacillales.id.1800	rs11110282	A	G	-0.10239	0.0217849	3.95665e-06	0.023051	0.0099625	0.02068
140	Asthma	order.Lactobacillales.id.1800	rs11730038	G	A	-0.0605384	0.0129052	5.09746e-06	0.0035638	0.0054857	0.5159
141	Asthma	order.Lactobacillales.id.1800	rs12797734	T	C	0.0571279	0.0127113	7.76523e-06	0.0050689	0.005663	0.3707
142	Asthma	order.Lactobacillales.id.1800	rs1595463	C	A	0.0479749	0.0108801	7.44354e-06	-0.0035791	0.0049094	0.466
143	Asthma	order.Lactobacillales.id.1800	rs2370083	G	T	-0.08054	0.0180992	8.33495e-06	0.0056143	0.0081337	0.49
144	Asthma	order.Lactobacillales.id.1800	rs34989881	A	G	0.113479	0.0246452	4.09354e-06	0.0010158	0.0095036	0.9149
145	Asthma	order.Lactobacillales.id.1800	rs4028634	T	C	0.0532915	0.01101	1.34806e-06	0.00098783	0.0049963	0.8433
146	Asthma	order.Lactobacillales.id.1800	rs57872228	C	T	-0.0688415	0.0146994	2.58252e-06	0.010351	0.0067934	0.1276
147	Asthma	order.Lactobacillales.id.1800	rs74663707	C	T	0.0982594	0.0224613	8.39558e-06	-0.0030459	0.009414	0.7463
148	Asthma	order.Lactobacillales.id.1800	rs77558518	A	G	-0.106466	0.0223484	1.67435e-06	0.0024024	0.0092043	0.7941
149	Asthma	order.Lactobacillales.id.1800	rs78938557	T	C	0.10553	0.0233581	2.31087e-06	-0.0055045	0.010676	0.6062
150	Asthma	order.Lactobacillales.id.1800	rs9581006	C	T	0.22583	0.0469228	1.76596e-06	-0.035898	0.012239	0.003356
151	Asthma	order.NB1n.id.3953	rs11251024	G	A	0.104201	0.0206737	6.62801e-07	0.0091486	0.0049974	0.06715
152	Asthma	order.NB1n.id.3953	rs11606187	A	G	-0.154539	0.0326288	3.30586e-06	-0.015777	0.0075326	0.03621
153	Asthma	order.NB1n.id.3953	rs13385922	T	C	0.0929494	0.0201348	3.96829e-06	0.0036831	0.0049888	0.4603
154	Asthma	order.NB1n.id.3953	rs2172426	C	T	-0.10212	0.0198947	3.17425e-07	-0.00063756	0.0048887	0.8962
155	Asthma	order.NB1n.id.3953	rs267959	A	G	0.0988612	0.0209676	2.61993e-06	0.013199	0.0050996	0.009644
156	Asthma	order.NB1n.id.3953	rs4383094	T	C	0.149188	0.0320662	4.28134e-06	-0.0022437	0.0077029	0.7708
157	Asthma	order.NB1n.id.3953	rs60583455	T	C	0.108934	0.021177	2.59578e-07	0.0026184	0.0057608	0.6495
158	Asthma	order.NB1n.id.3953	rs60775321	T	C	-0.0962425	0.0213842	7.1046e-06	-0.0030932	0.0051357	0.547
159	Asthma	order.NB1n.id.3953	rs72671304	T	C	0.172322	0.0370028	3.79578e-06	-6.6486e-05	0.0089457	0.9941
160	Asthma	order.NB1n.id.3953	rs7911787	G	T	-0.223071	0.0470232	3.38824e-06	-0.018409	0.011666	0.1146
161	Asthma	order.NB1n.id.3953	rs8126061	T	C	-0.159135	0.0351904	7.36334e-06	-0.01935	0.0083649	0.02071
162	Asthma	order.NB1n.id.3953	rs9542068	T	C	0.0990709	0.0218149	6.52339e-06	0.012506	0.0052134	0.01645
163	Asthma	order.Pasteurellales.id.3688	rs111582866	G	A	-0.113957	0.0256403	7.06627e-06	0.0063625	0.008429	0.4504
164	Asthma	order.Pasteurellales.id.3688	rs12050685	A	G	-0.0670948	0.015239	9.18513e-06	0.0070229	0.0048844	0.1505
165	Asthma	order.Pasteurellales.id.3688	rs16970009	A	G	0.187381	0.0429572	7.31531e-06	-0.016017	0.011716	0.1716
166	Asthma	order.Pasteurellales.id.3688	rs4822728	T	C	0.0685479	0.0149032	4.71847e-06	-0.0015447	0.0049481	0.7549
167	Asthma	order.Pasteurellales.id.3688	rs6972479	A	G	-0.0781862	0.0175366	7.74817e-06	0.0052961	0.0057242	0.3549
168	Asthma	order.Pasteurellales.id.3688	rs72756943	G	A	0.13988	0.0303029	3.35218e-06	-0.012846	0.0094233	0.1728
169	Asthma	order.Pasteurellales.id.3688	rs73139353	A	C	-0.222573	0.0484634	8.71314e-06	-0.0079105	0.010796	0.4637
170	Asthma	order.Pasteurellales.id.3688	rs76022354	C	T	0.24289	0.0500406	1.82858e-06	-0.0084347	0.010954	0.4413
171	Asthma	order.Pasteurellales.id.3688	rs78909003	T	C	-0.241159	0.0498372	2.04893e-06	0.004681	0.010421	0.6533
172	Asthma	order.Pasteurellales.id.3688	rs9382510	C	T	-0.0881865	0.0169965	2.476e-07	0.0062918	0.0055318	0.2554
173	Asthma	order.Pasteurellales.id.3688	rs9895850	T	C	-0.176406	0.041017	9.08251e-06	0.012149	0.011203	0.2782
174	Asthma	phylum.Bacteroidetes.id.905	rs17343978	A	C	-0.0556041	0.0120272	7.2247e-06	-0.0096708	0.0054861	0.07794
175	Asthma	phylum.Bacteroidetes.id.905	rs62531359	T	G	0.0657788	0.0149886	8.42316e-06	0.0065109	0.0067399	0.334
176	Asthma	phylum.Bacteroidetes.id.905	rs62575403	C	T	0.145424	0.0311079	2.95953e-06	-0.0049579	0.011393	0.6634
177	Asthma	phylum.Bacteroidetes.id.905	rs6586324	T	C	0.0477792	0.0105437	7.36878e-06	-0.00081164	0.004738	0.864
178	Asthma	phylum.Bacteroidetes.id.905	rs73512608	G	A	-0.123117	0.0236743	2.53891e-07	-0.018429	0.010829	0.08877
179	Asthma	phylum.Bacteroidetes.id.905	rs73846128	A	G	-0.0664262	0.0133481	4.78296e-07	-0.012984	0.0061565	0.03494
180	Asthma	phylum.Bacteroidetes.id.905	rs7999780	G	A	0.0543635	0.0124067	9.46652e-06	-0.0062243	0.0077879	0.4242
181	Asthma	phylum.Bacteroidetes.id.905	rs929878	C	T	-0.0540001	0.0121526	6.5112e-06	-0.012182	0.0055947	0.02945
182	Asthma	phylum.Proteobacteria.id.2375	rs10750258	A	C	-0.0491248	0.010824	8.71899e-06	-0.0050205	0.0049795	0.3133
183	Asthma	phylum.Proteobacteria.id.2375	rs11126162	T	C	-0.0770689	0.0187079	9.25979e-06	-0.0063572	0.0089843	0.4792
184	Asthma	phylum.Proteobacteria.id.2375	rs11715072	G	A	-0.0519289	0.0115246	6.90409e-06	0.0029134	0.0051895	0.5745
185	Asthma	phylum.Proteobacteria.id.2375	rs12150865	C	T	0.0511615	0.0106407	1.54085e-06	0.010085	0.0052788	0.05607
186	Asthma	phylum.Proteobacteria.id.2375	rs12467198	C	T	0.0498267	0.011138	6.30669e-06	-0.0013737	0.0049213	0.7801
187	Asthma	phylum.Proteobacteria.id.2375	rs2347697	G	T	0.0502281	0.0108968	4.26914e-06	-0.0011172	0.0049479	0.8214
188	Asthma	phylum.Proteobacteria.id.2375	rs2532663	G	A	-0.125578	0.0258034	7.46812e-07	0.02181	0.0098136	0.02625
189	Asthma	phylum.Proteobacteria.id.2375	rs6707783	C	T	0.0849593	0.0187782	8.08593e-06	0.00034819	0.0081205	0.9658
190	Asthma	phylum.Proteobacteria.id.2375	rs72771021	C	T	0.141726	0.0309242	7.18097e-06	-0.016547	0.010576	0.1177
191	Asthma	phylum.Proteobacteria.id.2375	rs922773	C	T	-0.0803778	0.0157851	3.67958e-07	0.0040862	0.0071834	0.5695
192	COPD	class.Betaproteobacteria.id.2867	rs1511453	A	G	0.0923492	0.0199158	4.75765e-06	-0.0079575	0.013999	0.5697
193	COPD	class.Betaproteobacteria.id.2867	rs1928341	A	G	0.0525581	0.0110408	2.01529e-06	-0.004158	0.0071224	0.5594
194	COPD	class.Betaproteobacteria.id.2867	rs2321387	G	A	-0.0494596	0.0109424	5.80036e-06	-0.014653	0.007224	0.04252
195	COPD	class.Betaproteobacteria.id.2867	rs4033856	C	T	0.0832423	0.0167237	5.17166e-07	-0.017245	0.011676	0.1397
196	COPD	class.Betaproteobacteria.id.2867	rs56386628	C	T	-0.0622252	0.0135688	5.86955e-06	-0.0092528	0.0096164	0.336
197	COPD	class.Betaproteobacteria.id.2867	rs62395635	T	C	0.109741	0.0236	2.94091e-06	-0.02418	0.014451	0.09427
198	COPD	class.Betaproteobacteria.id.2867	rs75242906	C	T	-0.121083	0.028075	9.27278e-06	0.015327	0.013954	0.272
199	COPD	class.Betaproteobacteria.id.2867	rs9964679	A	G	0.052911	0.0114866	4.8458e-06	0.016506	0.0082293	0.04488
200	COPD	class.Erysipelotrichia.id.2147	rs1074800	A	G	0.0492438	0.010887	6.14583e-06	-0.011421	0.0073166	0.1185
201	COPD	class.Erysipelotrichia.id.2147	rs10781552	C	T	-0.0552212	0.0116074	2.33114e-06	0.0011187	0.0073393	0.8789
202	COPD	class.Erysipelotrichia.id.2147	rs17530232	A	G	0.10305	0.0224648	2.79123e-06	0.014879	0.014322	0.2988
203	COPD	class.Erysipelotrichia.id.2147	rs1884466	C	T	-0.0475363	0.0106939	9.52701e-06	0.00021284	0.0071809	0.9764
204	COPD	class.Erysipelotrichia.id.2147	rs2300774	G	A	0.0524152	0.0106784	8.95466e-07	-0.0060335	0.0068189	0.3763
205	COPD	class.Erysipelotrichia.id.2147	rs35161940	T	C	-0.0806041	0.0167641	1.8451e-06	-0.0048678	0.011497	0.672
206	COPD	class.Erysipelotrichia.id.2147	rs4078432	C	T	-0.0608929	0.0133764	4.23104e-06	-1.7792e-05	0.009154	0.9984
207	COPD	class.Erysipelotrichia.id.2147	rs56970041	T	G	0.0724144	0.0164471	5.40344e-06	-0.0054675	0.011218	0.626
208	COPD	class.Erysipelotrichia.id.2147	rs62504403	C	T	0.0681159	0.0127883	1.12265e-07	0.012107	0.0083839	0.1487
209	COPD	class.Erysipelotrichia.id.2147	rs7234058	T	C	-0.0945759	0.0194091	9.12341e-07	-0.0090803	0.012018	0.4499
210	COPD	class.Erysipelotrichia.id.2147	rs7826267	T	G	-0.0839071	0.0199131	9.28449e-06	-0.018342	0.014691	0.2118
211	COPD	class.Erysipelotrichia.id.2147	rs8003149	C	T	0.0538798	0.0116888	4.08475e-06	-0.01708	0.007785	0.02824
212	COPD	family.Bacteroidaceae.id.917	rs11585893	A	G	-0.0740746	0.0147633	1.79511e-06	-0.017694	0.0096669	0.06719
213	COPD	family.Bacteroidaceae.id.917	rs13207588	A	G	-0.059205	0.0131195	7.48504e-06	-0.0087614	0.0086706	0.3123
214	COPD	family.Bacteroidaceae.id.917	rs1340391	T	C	-0.0592004	0.0132244	6.7301e-06	-0.012433	0.0086126	0.1489
215	COPD	family.Bacteroidaceae.id.917	rs17619981	T	G	0.0880978	0.0187002	2.68683e-06	0.014522	0.010754	0.1769
216	COPD	family.Bacteroidaceae.id.917	rs2023437	T	C	-0.0782325	0.0167634	5.01824e-06	0.0012011	0.010936	0.9125
217	COPD	family.Bacteroidaceae.id.917	rs66474973	G	T	0.0812515	0.0164479	6.80966e-07	-0.0091609	0.012637	0.4685
218	COPD	family.Bacteroidaceae.id.917	rs6795673	C	T	0.0538565	0.0105251	3.37909e-07	0.01117	0.0067068	0.09583
219	COPD	family.Bacteroidaceae.id.917	rs9507307	C	T	0.0604456	0.0129128	2.1271e-06	-0.0036367	0.0088576	0.6814
220	COPD	family.Erysipelotrichaceae.id.2149	rs1074800	A	G	0.0492438	0.010887	6.14583e-06	-0.011421	0.0073166	0.1185
221	COPD	family.Erysipelotrichaceae.id.2149	rs10781552	C	T	-0.0552212	0.0116074	2.33114e-06	0.0011187	0.0073393	0.8789
222	COPD	family.Erysipelotrichaceae.id.2149	rs17530232	A	G	0.10305	0.0224648	2.79123e-06	0.014879	0.014322	0.2988
223	COPD	family.Erysipelotrichaceae.id.2149	rs1884466	C	T	-0.0475363	0.0106939	9.52701e-06	0.00021284	0.0071809	0.9764
224	COPD	family.Erysipelotrichaceae.id.2149	rs2300774	G	A	0.0524152	0.0106784	8.95466e-07	-0.0060335	0.0068189	0.3763
225	COPD	family.Erysipelotrichaceae.id.2149	rs35161940	T	C	-0.0806041	0.0167641	1.8451e-06	-0.0048678	0.011497	0.672
226	COPD	family.Erysipelotrichaceae.id.2149	rs4078432	C	T	-0.0608929	0.0133764	4.23104e-06	-1.7792e-05	0.009154	0.9984
227	COPD	family.Erysipelotrichaceae.id.2149	rs56970041	T	G	0.0724144	0.0164471	5.40344e-06	-0.0054675	0.011218	0.626
228	COPD	family.Erysipelotrichaceae.id.2149	rs62504403	C	T	0.0681159	0.0127883	1.12265e-07	0.012107	0.0083839	0.1487
229	COPD	family.Erysipelotrichaceae.id.2149	rs7234058	T	C	-0.0945759	0.0194091	9.12341e-07	-0.0090803	0.012018	0.4499
230	COPD	family.Erysipelotrichaceae.id.2149	rs7826267	T	G	-0.0839071	0.0199131	9.28449e-06	-0.018342	0.014691	0.2118
231	COPD	family.Erysipelotrichaceae.id.2149	rs8003149	C	T	0.0538798	0.0116888	4.08475e-06	-0.01708	0.007785	0.02824
232	COPD	family.Peptococcaceae.id.2024	rs117452796	A	G	-0.257982	0.0549569	3.15296e-06	-0.011244	0.015471	0.4674
233	COPD	family.Peptococcaceae.id.2024	rs12144792	C	T	0.064399	0.0141246	5.82242e-06	0.00094769	0.007229	0.8957
234	COPD	family.Peptococcaceae.id.2024	rs12634826	T	G	-0.0739885	0.0150931	1.01109e-06	-0.0039711	0.0075239	0.5976
235	COPD	family.Peptococcaceae.id.2024	rs12992764	T	G	0.0684213	0.0141137	1.46158e-06	0.0037167	0.0072298	0.6072
236	COPD	family.Peptococcaceae.id.2024	rs150600492	A	C	0.135774	0.0289757	2.31305e-06	0.01596	0.013412	0.2341
237	COPD	family.Peptococcaceae.id.2024	rs35703006	G	T	0.0812655	0.0164355	4.94775e-07	0.0077047	0.0085058	0.365
238	COPD	family.Peptococcaceae.id.2024	rs75430375	C	T	-0.147941	0.0317498	3.40849e-06	-0.026739	0.013901	0.05441
239	COPD	family.Peptococcaceae.id.2024	rs75898026	A	G	-0.0821779	0.0173541	2.0221e-06	-0.0069099	0.0084163	0.4116
240	COPD	genus.Bacteroides.id.918	rs11585893	A	G	-0.0740746	0.0147633	1.79511e-06	-0.017694	0.0096669	0.06719
241	COPD	genus.Bacteroides.id.918	rs13207588	A	G	-0.059205	0.0131195	7.48504e-06	-0.0087614	0.0086706	0.3123
242	COPD	genus.Bacteroides.id.918	rs1340391	T	C	-0.0592004	0.0132244	6.7301e-06	-0.012433	0.0086126	0.1489
243	COPD	genus.Bacteroides.id.918	rs17619981	T	G	0.0880978	0.0187002	2.68683e-06	0.014522	0.010754	0.1769
244	COPD	genus.Bacteroides.id.918	rs2023437	T	C	-0.0782325	0.0167634	5.01824e-06	0.0012011	0.010936	0.9125
245	COPD	genus.Bacteroides.id.918	rs66474973	G	T	0.0812515	0.0164479	6.80966e-07	-0.0091609	0.012637	0.4685
246	COPD	genus.Bacteroides.id.918	rs6795673	C	T	0.0538565	0.0105251	3.37909e-07	0.01117	0.0067068	0.09583
247	COPD	genus.Bacteroides.id.918	rs9507307	C	T	0.0604456	0.0129128	2.1271e-06	-0.0036367	0.0088576	0.6814
248	COPD	genus.Catenibacterium.id.2153	rs12404911	C	T	0.140717	0.0304142	2.79891e-06	0.0012976	0.0086195	0.8803
249	COPD	genus.Catenibacterium.id.2153	rs212393	G	A	-0.135254	0.0286209	3.62489e-06	-0.003504	0.0079342	0.6588
250	COPD	genus.Catenibacterium.id.2153	rs73128290	A	G	0.129726	0.0284563	4.29372e-06	0.0131	0.0075248	0.08169
251	COPD	genus.Catenibacterium.id.2153	rs77285108	G	A	-0.161826	0.0353447	3.6268e-06	-0.017925	0.010858	0.09877
252	COPD	genus.Catenibacterium.id.2153	rs7742829	C	T	0.11411	0.0251099	5.60729e-06	0.0042164	0.0067745	0.5337
253	COPD	genus.Coprococcus2.id.11302	rs10070053	A	G	0.0594312	0.0135375	7.64883e-06	-0.0044017	0.006795	0.5171
254	COPD	genus.Coprococcus2.id.11302	rs12634070	T	C	0.0736486	0.0164921	9.95104e-06	0.0024236	0.0081745	0.7669
255	COPD	genus.Coprococcus2.id.11302	rs2482516	C	T	0.0754415	0.0164619	4.72333e-06	-0.0063461	0.0081331	0.4352
256	COPD	genus.Coprococcus2.id.11302	rs35890118	A	G	-0.066536	0.0147661	8.25962e-06	0.0046025	0.0080096	0.5655
257	COPD	genus.Coprococcus2.id.11302	rs61823518	A	C	-0.0955381	0.0215724	6.68258e-06	0.012625	0.011916	0.2894
258	COPD	genus.Coprococcus2.id.11302	rs6677933	C	T	-0.0804405	0.0164216	1.18501e-06	0.009748	0.0084315	0.2476
259	COPD	genus.Coprococcus2.id.11302	rs9426473	A	G	0.0727361	0.0161662	6.30687e-06	-0.010394	0.0080844	0.1986
260	COPD	genus.DefluviitaleaceaeUCG011.id.11287	rs112893842	T	C	0.11381	0.0232806	1.44535e-06	0.0064351	0.010416	0.5367
261	COPD	genus.DefluviitaleaceaeUCG011.id.11287	rs2892880	G	A	0.0817755	0.0181686	6.82881e-06	0.0044708	0.007716	0.5623
262	COPD	genus.DefluviitaleaceaeUCG011.id.11287	rs4344384	G	T	0.0715978	0.0156309	4.83238e-06	0.0058926	0.0066984	0.379
263	COPD	genus.DefluviitaleaceaeUCG011.id.11287	rs4677103	A	G	0.0977912	0.0197263	9.59557e-07	0.019746	0.008523	0.02051
264	COPD	genus.DefluviitaleaceaeUCG011.id.11287	rs55658617	T	C	0.174369	0.0362226	2.15292e-06	0.0061462	0.014312	0.6676
265	COPD	genus.DefluviitaleaceaeUCG011.id.11287	rs72731813	C	T	-0.147383	0.0293796	4.33116e-07	-0.0047991	0.012528	0.7017
266	COPD	genus.DefluviitaleaceaeUCG011.id.11287	rs9608282	T	G	0.142939	0.0299793	2.52045e-06	0.0087022	0.014258	0.5416
267	COPD	genus.DefluviitaleaceaeUCG011.id.11287	rs9725395	A	G	-0.13834	0.029554	3.51921e-06	-0.0079242	0.01295	0.5406
268	COPD	genus.Flavonifractor.id.2059	rs114873521	C	T	-0.130067	0.0294087	7.12522e-06	0.021407	0.013244	0.106
269	COPD	genus.Flavonifractor.id.2059	rs11811696	T	C	-0.116063	0.0241012	2.07346e-06	-0.0088719	0.011736	0.4497
270	COPD	genus.Flavonifractor.id.2059	rs34066017	A	G	0.0764294	0.0159789	1.52086e-06	-0.010327	0.007768	0.1837
271	COPD	genus.Flavonifractor.id.2059	rs806808	T	C	0.0667272	0.0136557	1.17972e-06	-0.018095	0.007061	0.01039
272	COPD	genus.Haemophilus.id.3698	rs111582866	G	A	-0.124265	0.026016	1.27347e-06	-0.00013506	0.012256	0.9912
273	COPD	genus.Haemophilus.id.3698	rs35509	G	A	0.128249	0.0268779	2.00952e-06	-0.014967	0.013101	0.2533
274	COPD	genus.Haemophilus.id.3698	rs4822728	T	C	0.0705861	0.0151388	3.47849e-06	-0.0075731	0.0072137	0.2938
275	COPD	genus.Haemophilus.id.3698	rs76022354	C	T	0.244638	0.0505504	1.83031e-06	-0.039487	0.015303	0.009871
276	COPD	genus.Haemophilus.id.3698	rs78909003	T	C	-0.246256	0.0503924	1.66745e-06	0.022641	0.014914	0.129
277	COPD	genus.Haemophilus.id.3698	rs9328464	T	C	0.0723095	0.0148799	1.42269e-06	0.0023559	0.0066548	0.7233
278	COPD	genus.Haemophilus.id.3698	rs9382510	C	T	-0.093521	0.0172649	7.12051e-08	-0.0055879	0.0078226	0.475
279	COPD	genus.Haemophilus.id.3698	rs9895850	T	C	-0.192957	0.0416755	2.1406e-06	0.02646	0.015833	0.09467
280	COPD	genus.Lachnoclostridium.id.11308	rs12566975	T	C	-0.0468097	0.0105787	9.57204e-06	-0.016006	0.0070249	0.0227
281	COPD	genus.Lachnoclostridium.id.11308	rs1528479	G	A	-0.0497798	0.0111919	9.63976e-06	-0.0048385	0.0073617	0.511
282	COPD	genus.Lachnoclostridium.id.11308	rs2385421	A	G	0.0746186	0.0180734	7.13717e-06	0.035563	0.011767	0.002509
283	COPD	genus.Lachnoclostridium.id.11308	rs3821998	C	A	-0.0864066	0.0192519	6.72052e-06	-0.016359	0.011912	0.1697
284	COPD	genus.Lachnoclostridium.id.11308	rs62285313	A	G	0.0864203	0.0181565	1.58331e-06	0.013363	0.010787	0.2154
285	COPD	genus.Lachnoclostridium.id.11308	rs72829893	G	T	0.117472	0.0268103	5.57766e-06	-0.0014943	0.013764	0.9136
286	COPD	genus.Lachnoclostridium.id.11308	rs78068103	A	G	0.0886199	0.0194248	3.66519e-06	-0.0050727	0.013336	0.7037
287	COPD	genus.Lachnoclostridium.id.11308	rs789029	C	T	-0.0641288	0.0137974	3.75328e-06	-0.013474	0.008743	0.1233
288	COPD	genus.Oscillospira.id.2064	rs12206468	G	A	-0.133016	0.0269733	1.04222e-06	0.015544	0.012792	0.2243
289	COPD	genus.Oscillospira.id.2064	rs28889936	A	C	0.114051	0.0252838	3.36585e-06	-0.0087025	0.012236	0.4769
290	COPD	genus.Oscillospira.id.2064	rs62422654	C	T	0.0898456	0.0198088	6.46754e-06	-0.018802	0.0092437	0.04194
291	COPD	genus.Oscillospira.id.2064	rs72866977	A	C	-0.130569	0.0281674	5.62701e-06	-0.0085431	0.013505	0.527
292	COPD	genus.Oscillospira.id.2064	rs751183	T	C	-0.0774322	0.0172216	6.85127e-06	0.015869	0.0089748	0.07704
293	COPD	genus.Oscillospira.id.2064	rs8076323	A	G	0.0715392	0.0156539	5.61316e-06	-0.0023087	0.0077876	0.7669
294	COPD	genus.RuminococcaceaeUCG003.id.11361	rs10490280	C	T	-0.0672094	0.0143309	4.15551e-06	0.0082255	0.0080939	0.3095
295	COPD	genus.RuminococcaceaeUCG003.id.11361	rs11243416	T	C	-0.0925653	0.0191203	1.66882e-06	0.014466	0.012353	0.2416
296	COPD	genus.RuminococcaceaeUCG003.id.11361	rs11613919	G	T	0.0727604	0.0155716	1.62509e-06	-0.01308	0.0087463	0.1348
297	COPD	genus.RuminococcaceaeUCG003.id.11361	rs16959793	A	C	-0.062527	0.0131259	2.21709e-06	-0.0084457	0.0073556	0.2509
298	COPD	genus.RuminococcaceaeUCG003.id.11361	rs2523124	T	C	-0.0546625	0.0120823	5.7837e-06	-0.010862	0.0072462	0.1339
299	COPD	genus.RuminococcaceaeUCG003.id.11361	rs3013089	G	A	-0.0551473	0.0120346	4.38133e-06	0.010046	0.0071962	0.1627
300	COPD	genus.RuminococcaceaeUCG003.id.11361	rs4452755	A	C	-0.0634463	0.0134741	3.29335e-06	-0.0093764	0.007989	0.2405
301	COPD	genus.RuminococcaceaeUCG003.id.11361	rs4532474	G	A	0.0769231	0.017045	4.82127e-06	0.012272	0.0097161	0.2066
302	COPD	genus.RuminococcaceaeUCG003.id.11361	rs646327	G	A	0.0586696	0.0118369	7.8318e-07	0.0045809	0.0067254	0.4958
303	COPD	genus.RuminococcaceaeUCG003.id.11361	rs6759615	A	G	0.102523	0.0200204	7.86224e-07	0.021485	0.0126	0.08815
304	COPD	genus.RuminococcaceaeUCG003.id.11361	rs73341549	T	C	-0.169857	0.0318768	1.50953e-07	0.021364	0.014069	0.1289
305	COPD	genus.RuminococcaceaeUCG003.id.11361	rs78720113	A	G	-0.115348	0.0249601	7.59261e-06	0.013007	0.014188	0.3593
306	COPD	genus.RuminococcaceaeUCG014.id.11371	rs10791168	A	G	-0.0664624	0.0150069	9.76182e-06	-0.0066958	0.0095917	0.4851
307	COPD	genus.RuminococcaceaeUCG014.id.11371	rs10941294	C	T	-0.122057	0.0260017	2.397e-06	-0.020276	0.013469	0.1322
308	COPD	genus.RuminococcaceaeUCG014.id.11371	rs115777838	T	C	-0.18835	0.0386643	4.62331e-07	-0.0094896	0.014395	0.5098
309	COPD	genus.RuminococcaceaeUCG014.id.11371	rs12638134	T	G	0.0582548	0.0119657	1.21144e-06	0.0093713	0.0067937	0.1678
310	COPD	genus.RuminococcaceaeUCG014.id.11371	rs56105232	G	A	0.139276	0.0299132	2.9128e-06	0.0016178	0.015328	0.9159
311	COPD	genus.RuminococcaceaeUCG014.id.11371	rs72809222	T	C	0.0671775	0.0139838	2.41191e-06	-0.0034789	0.0081765	0.6705
312	COPD	genus.RuminococcaceaeUCG014.id.11371	rs73186226	G	A	-0.0993852	0.0216819	6.71749e-06	-0.0054594	0.012326	0.6578
313	COPD	genus.RuminococcaceaeUCG014.id.11371	rs853612	A	G	-0.0528257	0.0119367	9.75451e-06	-0.0029447	0.0071388	0.68
314	COPD	genus.RuminococcaceaeUCG014.id.11371	rs995642	C	T	0.060048	0.0126417	1.90222e-06	0.016837	0.0073489	0.02196
315	COPD	order.Bacillales.id.1674	rs10233278	T	C	-0.116319	0.0248527	3.50803e-06	-0.0019977	0.0067427	0.767
316	COPD	order.Bacillales.id.1674	rs11034576	A	G	0.205765	0.0453311	8.85974e-06	-0.015075	0.01187	0.2041
317	COPD	order.Bacillales.id.1674	rs11844714	A	G	-0.143245	0.0320272	5.06212e-06	0.018084	0.0087167	0.03802
318	COPD	order.Bacillales.id.1674	rs1287018	G	A	0.141125	0.0319309	9.87091e-06	-0.0038301	0.0090227	0.6712
319	COPD	order.Bacillales.id.1674	rs4617108	A	G	0.248861	0.0525929	1.97506e-06	-0.021036	0.014677	0.1518
320	COPD	order.Bacillales.id.1674	rs74420793	A	G	-0.164413	0.0353763	3.07323e-06	0.014631	0.0095014	0.1236
321	COPD	order.Burkholderiales.id.2874	rs1511453	A	G	0.0910999	0.0199479	8.00097e-06	-0.0079575	0.013999	0.5697
322	COPD	order.Burkholderiales.id.2874	rs1928341	A	G	0.0507782	0.0110587	4.51508e-06	-0.004158	0.0071224	0.5594
323	COPD	order.Burkholderiales.id.2874	rs2321387	G	A	-0.0508514	0.0109588	3.25787e-06	-0.014653	0.007224	0.04252
324	COPD	order.Burkholderiales.id.2874	rs4033856	C	T	0.0833446	0.0167489	5.66823e-07	-0.017245	0.011676	0.1397
325	COPD	order.Burkholderiales.id.2874	rs62395635	T	C	0.109911	0.0236375	2.90228e-06	-0.02418	0.014451	0.09427
326	COPD	order.Burkholderiales.id.2874	rs75242906	C	T	-0.120974	0.0281273	9.74519e-06	0.015327	0.013954	0.272
327	COPD	order.Burkholderiales.id.2874	rs7638039	T	C	0.0580987	0.012673	4.83593e-06	0.0066527	0.008305	0.4231
328	COPD	order.Burkholderiales.id.2874	rs9964679	A	G	0.052509	0.011504	6.05981e-06	0.016506	0.0082293	0.04488
329	COPD	order.Erysipelotrichales.id.2148	rs1074800	A	G	0.0492438	0.010887	6.14583e-06	-0.011421	0.0073166	0.1185
330	COPD	order.Erysipelotrichales.id.2148	rs10781552	C	T	-0.0552212	0.0116074	2.33114e-06	0.0011187	0.0073393	0.8789
331	COPD	order.Erysipelotrichales.id.2148	rs17530232	A	G	0.10305	0.0224648	2.79123e-06	0.014879	0.014322	0.2988
332	COPD	order.Erysipelotrichales.id.2148	rs1884466	C	T	-0.0475363	0.0106939	9.52701e-06	0.00021284	0.0071809	0.9764
333	COPD	order.Erysipelotrichales.id.2148	rs2300774	G	A	0.0524152	0.0106784	8.95466e-07	-0.0060335	0.0068189	0.3763
334	COPD	order.Erysipelotrichales.id.2148	rs35161940	T	C	-0.0806041	0.0167641	1.8451e-06	-0.0048678	0.011497	0.672
335	COPD	order.Erysipelotrichales.id.2148	rs4078432	C	T	-0.0608929	0.0133764	4.23104e-06	-1.7792e-05	0.009154	0.9984
336	COPD	order.Erysipelotrichales.id.2148	rs56970041	T	G	0.0724144	0.0164471	5.40344e-06	-0.0054675	0.011218	0.626
337	COPD	order.Erysipelotrichales.id.2148	rs62504403	C	T	0.0681159	0.0127883	1.12265e-07	0.012107	0.0083839	0.1487
338	COPD	order.Erysipelotrichales.id.2148	rs7234058	T	C	-0.0945759	0.0194091	9.12341e-07	-0.0090803	0.012018	0.4499
339	COPD	order.Erysipelotrichales.id.2148	rs7826267	T	G	-0.0839071	0.0199131	9.28449e-06	-0.018342	0.014691	0.2118
340	COPD	order.Erysipelotrichales.id.2148	rs8003149	C	T	0.0538798	0.0116888	4.08475e-06	-0.01708	0.007785	0.02824
341	IPF	class.Coriobacteriia.id.809	rs11073596	T	G	0.0510212	0.0114339	8.14449e-06	-0.011282	0.025048	0.6524
342	IPF	class.Coriobacteriia.id.809	rs11250875	T	C	0.06075	0.0130939	4.82844e-06	-0.01625	0.022898	0.4779
343	IPF	class.Coriobacteriia.id.809	rs11656361	A	C	0.0773006	0.017553	8.02017e-06	-0.070181	0.03083	0.02282
344	IPF	class.Coriobacteriia.id.809	rs12974142	G	A	0.0789796	0.0177205	8.51232e-06	-0.028507	0.033264	0.3915
345	IPF	class.Coriobacteriia.id.809	rs13307134	C	T	0.0565686	0.0126265	7.79931e-06	-0.02052	0.024388	0.4001
346	IPF	class.Coriobacteriia.id.809	rs1397793	G	A	-0.0498855	0.0112446	9.77381e-06	0.0073879	0.02354	0.7536
347	IPF	class.Coriobacteriia.id.809	rs1816223	A	G	-0.0586265	0.0129006	4.84114e-06	-0.010477	0.026711	0.6949
348	IPF	class.Coriobacteriia.id.809	rs240104	T	C	-0.0603429	0.0126849	1.51603e-06	-0.053306	0.025935	0.03984
349	IPF	class.Coriobacteriia.id.809	rs2442778	G	A	-0.116408	0.0258545	9.02703e-06	0.012241	0.042825	0.775
350	IPF	class.Coriobacteriia.id.809	rs34739816	G	T	0.0965017	0.0207666	3.88358e-06	-0.079017	0.037075	0.03307
351	IPF	class.Coriobacteriia.id.809	rs67561917	A	G	-0.0714367	0.0154113	5.39129e-06	0.0097157	0.028425	0.7325
352	IPF	class.Coriobacteriia.id.809	rs719099	A	G	0.0778402	0.0155815	5.43317e-07	-0.031661	0.03151	0.315
353	IPF	class.Coriobacteriia.id.809	rs8010111	G	A	-0.103377	0.0229286	6.89624e-06	0.050191	0.037143	0.1766
354	IPF	family.Acidaminococcaceae.id.2166	rs262812	T	C	-0.065675	0.0142257	3.24906e-06	-9.7868e-05	0.021162	0.9963
355	IPF	family.Acidaminococcaceae.id.2166	rs45497800	T	C	-0.117863	0.0257351	5.86428e-06	0.094849	0.032395	0.003412
356	IPF	family.Acidaminococcaceae.id.2166	rs6589457	A	G	0.165911	0.0349516	2.31508e-06	-0.047181	0.045002	0.2944
357	IPF	family.Acidaminococcaceae.id.2166	rs74540770	G	A	-0.108969	0.0243533	7.08804e-06	0.0024702	0.035891	0.9451
358	IPF	family.Acidaminococcaceae.id.2166	rs78702810	T	C	-0.143755	0.0323244	9.16468e-06	0.036803	0.040806	0.3671
359	IPF	family.Coriobacteriaceae.id.811	rs11073596	T	G	0.0510212	0.0114339	8.14449e-06	-0.011282	0.025048	0.6524
360	IPF	family.Coriobacteriaceae.id.811	rs11250875	T	C	0.06075	0.0130939	4.82844e-06	-0.01625	0.022898	0.4779
361	IPF	family.Coriobacteriaceae.id.811	rs11656361	A	C	0.0773006	0.017553	8.02017e-06	-0.070181	0.03083	0.02282
362	IPF	family.Coriobacteriaceae.id.811	rs12974142	G	A	0.0789796	0.0177205	8.51232e-06	-0.028507	0.033264	0.3915
363	IPF	family.Coriobacteriaceae.id.811	rs13307134	C	T	0.0565686	0.0126265	7.79931e-06	-0.02052	0.024388	0.4001
364	IPF	family.Coriobacteriaceae.id.811	rs1397793	G	A	-0.0498855	0.0112446	9.77381e-06	0.0073879	0.02354	0.7536
365	IPF	family.Coriobacteriaceae.id.811	rs1816223	A	G	-0.0586265	0.0129006	4.84114e-06	-0.010477	0.026711	0.6949
366	IPF	family.Coriobacteriaceae.id.811	rs240104	T	C	-0.0603429	0.0126849	1.51603e-06	-0.053306	0.025935	0.03984
367	IPF	family.Coriobacteriaceae.id.811	rs2442778	G	A	-0.116408	0.0258545	9.02703e-06	0.012241	0.042825	0.775
368	IPF	family.Coriobacteriaceae.id.811	rs34739816	G	T	0.0965017	0.0207666	3.88358e-06	-0.079017	0.037075	0.03307
369	IPF	family.Coriobacteriaceae.id.811	rs67561917	A	G	-0.0714367	0.0154113	5.39129e-06	0.0097157	0.028425	0.7325
370	IPF	family.Coriobacteriaceae.id.811	rs719099	A	G	0.0778402	0.0155815	5.43317e-07	-0.031661	0.03151	0.315
371	IPF	family.Coriobacteriaceae.id.811	rs8010111	G	A	-0.103377	0.0229286	6.89624e-06	0.050191	0.037143	0.1766
372	IPF	family.FamilyXIII.id.1957	rs118170811	A	G	0.151619	0.0317112	1.80357e-06	-0.040777	0.045186	0.3668
373	IPF	family.FamilyXIII.id.1957	rs12904405	A	G	-0.0851896	0.0192688	7.67412e-06	0.036359	0.035824	0.3101
374	IPF	family.FamilyXIII.id.1957	rs1887048	G	A	0.0579979	0.0129602	9.65391e-06	-0.044756	0.026197	0.08755
375	IPF	family.FamilyXIII.id.1957	rs3098182	G	T	0.0508511	0.011014	4.04024e-06	-0.00061341	0.02128	0.977
376	IPF	family.FamilyXIII.id.1957	rs4293737	A	G	-0.112091	0.0271305	8.38485e-06	-0.013108	0.061122	0.8302
377	IPF	family.FamilyXIII.id.1957	rs482905	G	T	0.0596528	0.012717	3.72345e-06	-0.0056401	0.021538	0.7934
378	IPF	family.FamilyXIII.id.1957	rs6501525	A	G	0.0561559	0.0115587	1.23726e-06	-0.03439	0.023061	0.1359
379	IPF	family.FamilyXIII.id.1957	rs66753613	G	A	0.0651136	0.0144251	8.08288e-06	0.007489	0.027548	0.7857
380	IPF	family.FamilyXIII.id.1957	rs6797051	C	T	-0.0805984	0.0171364	4.89281e-06	0.021062	0.029407	0.4739
381	IPF	family.FamilyXIII.id.1957	rs7514702	T	C	-0.0663236	0.0141626	3.91642e-06	0.012407	0.024606	0.6141
382	IPF	genus..Ruminococcusgnavusgroup.id.14376	rs11597105	A	G	0.114673	0.0250653	6.94868e-06	0.02822	0.026714	0.2908
383	IPF	genus..Ruminococcusgnavusgroup.id.14376	rs12136548	C	T	0.0901946	0.0196476	3.09631e-06	-0.0038752	0.020458	0.8498
384	IPF	genus..Ruminococcusgnavusgroup.id.14376	rs13163520	G	A	-0.127377	0.0233883	5.61015e-08	0.050099	0.026342	0.05719
385	IPF	genus..Ruminococcusgnavusgroup.id.14376	rs2909242	C	A	-0.0909965	0.018351	7.40957e-07	0.014433	0.021011	0.4921
386	IPF	genus..Ruminococcusgnavusgroup.id.14376	rs4388134	C	T	-0.0904997	0.0203544	9.11637e-06	0.042161	0.023667	0.07485
387	IPF	genus..Ruminococcusgnavusgroup.id.14376	rs62167033	T	C	0.185289	0.0396295	3.49529e-06	-0.022483	0.038532	0.5596
388	IPF	genus..Ruminococcusgnavusgroup.id.14376	rs78399089	T	C	0.144445	0.0326618	6.62998e-06	-0.10332	0.032651	0.001555
389	IPF	genus.Blautia.id.1992	rs11149971	C	T	0.117605	0.02339	1.03934e-06	0.036232	0.040756	0.374
390	IPF	genus.Blautia.id.1992	rs113271346	C	T	0.0782682	0.0172116	6.85386e-06	0.014135	0.035629	0.6916
391	IPF	genus.Blautia.id.1992	rs115043014	G	A	-0.206605	0.043992	5.186e-06	-0.043391	0.048102	0.367
392	IPF	genus.Blautia.id.1992	rs117001700	T	C	0.196414	0.0441122	8.83912e-06	0.06267	0.046823	0.1807
393	IPF	genus.Blautia.id.1992	rs16892041	T	C	-0.0622605	0.0141804	8.82028e-06	-0.032269	0.025438	0.2046
394	IPF	genus.Blautia.id.1992	rs3005511	A	G	0.0501085	0.0110768	6.18905e-06	0.03163	0.019793	0.11
395	IPF	genus.Blautia.id.1992	rs67794373	C	T	0.0601709	0.0123443	1.00003e-06	0.032297	0.02231	0.1477
396	IPF	genus.Blautia.id.1992	rs682885	A	G	-0.0493376	0.0107359	4.4908e-06	0.021595	0.019161	0.2597
397	IPF	genus.Blautia.id.1992	rs72973581	A	G	0.125169	0.0265408	1.73934e-06	-0.045643	0.045329	0.314
398	IPF	genus.Blautia.id.1992	rs7860714	A	G	-0.0502178	0.0109853	4.09147e-06	-0.029602	0.02438	0.2247
399	IPF	genus.Eisenbergiella.id.11304	rs11027642	C	T	0.129006	0.0284844	4.91871e-06	0.024668	0.027849	0.3757
400	IPF	genus.Eisenbergiella.id.11304	rs11079158	T	C	0.100627	0.022546	7.34849e-06	0.04563	0.022155	0.03944
401	IPF	genus.Eisenbergiella.id.11304	rs11938607	T	C	0.0978125	0.0216636	8.2182e-06	-0.0043094	0.021792	0.8432
402	IPF	genus.Eisenbergiella.id.11304	rs12257723	A	C	-0.0952742	0.0211569	8.85121e-06	-0.029165	0.020496	0.1547
403	IPF	genus.Eisenbergiella.id.11304	rs12710729	C	A	0.0893384	0.0199069	9.8441e-06	0.030067	0.019515	0.1234
404	IPF	genus.Eisenbergiella.id.11304	rs13258851	A	G	0.137001	0.0302124	7.74648e-06	-0.014342	0.030085	0.6336
405	IPF	genus.Eisenbergiella.id.11304	rs1508033	A	C	0.091546	0.0195787	3.22889e-06	0.017177	0.021075	0.4151
406	IPF	genus.Eisenbergiella.id.11304	rs1553971	T	G	0.120965	0.0263054	5.26837e-06	0.05697	0.026122	0.02919
407	IPF	genus.Eisenbergiella.id.11304	rs3812426	G	A	0.106447	0.0224159	2.71687e-06	0.024911	0.022757	0.2737
408	IPF	genus.Eisenbergiella.id.11304	rs4462860	G	A	0.0939071	0.0201104	4.16221e-06	0.0020063	0.021427	0.9254
409	IPF	genus.Holdemania.id.2157	rs10885477	T	C	-0.135137	0.0301894	8.59833e-06	0.010321	0.038398	0.7881
410	IPF	genus.Holdemania.id.2157	rs11080063	G	A	-0.0665238	0.0149837	6.66887e-06	-0.013235	0.02005	0.5092
411	IPF	genus.Holdemania.id.2157	rs111745969	A	G	0.120677	0.0265781	3.70776e-06	0.015636	0.033334	0.639
412	IPF	genus.Holdemania.id.2157	rs113593397	A	G	-0.128935	0.0282526	9.35728e-06	-0.094027	0.033515	0.005023
413	IPF	genus.Holdemania.id.2157	rs116500994	G	T	-0.13755	0.0293386	2.34479e-06	-0.066261	0.038198	0.0828
414	IPF	genus.Holdemania.id.2157	rs1867876	T	C	0.0842919	0.0162192	2.7388e-07	0.012296	0.022184	0.5794
415	IPF	genus.Holdemania.id.2157	rs4146507	C	T	0.079488	0.0177002	7.22973e-06	0.044838	0.023662	0.0581
416	IPF	genus.Holdemania.id.2157	rs6133067	T	C	0.0910829	0.0178561	5.16929e-07	0.017811	0.032891	0.5882
417	IPF	genus.Holdemania.id.2157	rs73139538	G	A	-0.148594	0.0327469	7.77178e-06	-0.1151	0.041493	0.005536
418	IPF	genus.Holdemania.id.2157	rs77293403	A	G	0.164556	0.0341775	1.77466e-06	0.035891	0.047364	0.4486
419	IPF	genus.Holdemania.id.2157	rs80149660	C	T	-0.232987	0.0519183	6.04217e-06	0.021155	0.040586	0.6022
420	IPF	genus.Holdemania.id.2157	rs9500080	C	T	0.0926764	0.0178886	4.08515e-07	0.01771	0.024481	0.4694
421	IPF	genus.Holdemania.id.2157	rs9529719	T	C	0.074038	0.0160494	5.96669e-06	0.022562	0.020234	0.2648
422	IPF	genus.Holdemania.id.2157	rs967319	T	C	0.0788638	0.0176744	8.38155e-06	0.0045746	0.021804	0.8338
423	IPF	genus.Hungatella.id.11306	rs13249325	T	G	-0.100023	0.0225883	9.69162e-06	0.038567	0.019095	0.04341
424	IPF	genus.Hungatella.id.11306	rs17092615	G	A	0.152235	0.0337867	7.37677e-06	-0.022159	0.02774	0.4244
425	IPF	genus.Hungatella.id.11306	rs72759041	G	T	-0.126025	0.0282242	3.86095e-06	0.029197	0.024057	0.2249
426	IPF	order.Coriobacteriales.id.810	rs11073596	T	G	0.0510212	0.0114339	8.14449e-06	-0.011282	0.025048	0.6524
427	IPF	order.Coriobacteriales.id.810	rs11250875	T	C	0.06075	0.0130939	4.82844e-06	-0.01625	0.022898	0.4779
428	IPF	order.Coriobacteriales.id.810	rs11656361	A	C	0.0773006	0.017553	8.02017e-06	-0.070181	0.03083	0.02282
429	IPF	order.Coriobacteriales.id.810	rs12974142	G	A	0.0789796	0.0177205	8.51232e-06	-0.028507	0.033264	0.3915
430	IPF	order.Coriobacteriales.id.810	rs13307134	C	T	0.0565686	0.0126265	7.79931e-06	-0.02052	0.024388	0.4001
431	IPF	order.Coriobacteriales.id.810	rs1397793	G	A	-0.0498855	0.0112446	9.77381e-06	0.0073879	0.02354	0.7536
432	IPF	order.Coriobacteriales.id.810	rs1816223	A	G	-0.0586265	0.0129006	4.84114e-06	-0.010477	0.026711	0.6949
433	IPF	order.Coriobacteriales.id.810	rs240104	T	C	-0.0603429	0.0126849	1.51603e-06	-0.053306	0.025935	0.03984
434	IPF	order.Coriobacteriales.id.810	rs2442778	G	A	-0.116408	0.0258545	9.02703e-06	0.012241	0.042825	0.775
435	IPF	order.Coriobacteriales.id.810	rs34739816	G	T	0.0965017	0.0207666	3.88358e-06	-0.079017	0.037075	0.03307
436	IPF	order.Coriobacteriales.id.810	rs67561917	A	G	-0.0714367	0.0154113	5.39129e-06	0.0097157	0.028425	0.7325
437	IPF	order.Coriobacteriales.id.810	rs719099	A	G	0.0778402	0.0155815	5.43317e-07	-0.031661	0.03151	0.315
438	IPF	order.Coriobacteriales.id.810	rs8010111	G	A	-0.103377	0.0229286	6.89624e-06	0.050191	0.037143	0.1766
439	Sarcoidosis	class.Bacilli.id.1673	rs11110282	A	G	-0.101189	0.0217379	4.85442e-06	0.0182972	0.0546353	0.737702
440	Sarcoidosis	class.Bacilli.id.1673	rs11730038	G	A	-0.0630747	0.0128717	1.96025e-06	0.057122	0.0262764	0.0297132
441	Sarcoidosis	class.Bacilli.id.1673	rs12797734	T	C	0.0572158	0.0126793	7.21166e-06	-0.0192387	0.0278188	0.489206
442	Sarcoidosis	class.Bacilli.id.1673	rs13068444	A	G	0.0601035	0.0136407	9.53048e-06	-0.0466363	0.0310403	0.132984
443	Sarcoidosis	class.Bacilli.id.1673	rs1595463	C	A	0.0476864	0.0108547	7.9738e-06	-0.0177375	0.0239889	0.459661
444	Sarcoidosis	class.Bacilli.id.1673	rs28564647	T	G	-0.0613034	0.0137579	7.81199e-06	0.00160876	0.0319383	0.959827
445	Sarcoidosis	class.Bacilli.id.1673	rs2952251	A	G	-0.0598868	0.0123903	1.07895e-06	0.0280047	0.028376	0.323685
446	Sarcoidosis	class.Bacilli.id.1673	rs34989881	A	G	0.111056	0.0246039	6.54586e-06	0.0358889	0.0556356	0.518881
447	Sarcoidosis	class.Bacilli.id.1673	rs35344081	G	A	0.0619529	0.0127066	1.01498e-06	0.00209455	0.0269172	0.937976
448	Sarcoidosis	class.Bacilli.id.1673	rs4028634	T	C	0.0520614	0.0109842	2.2076e-06	-0.0659933	0.0247318	0.00762237
449	Sarcoidosis	class.Bacilli.id.1673	rs4459992	T	C	0.0535854	0.0116362	4.29836e-06	-0.0323482	0.0253779	0.20243
450	Sarcoidosis	class.Bacilli.id.1673	rs57872228	C	T	-0.0714773	0.0146647	9.21977e-07	0.0313534	0.0366997	0.392925
451	Sarcoidosis	class.Bacilli.id.1673	rs694949	A	G	-0.081146	0.0180042	7.59585e-06	0.0333389	0.0404971	0.410369
452	Sarcoidosis	class.Bacilli.id.1673	rs74663707	C	T	0.0979154	0.0224074	8.45686e-06	0.00786416	0.0486949	0.871701
453	Sarcoidosis	class.Bacilli.id.1673	rs7666190	C	A	-0.104044	0.0247934	8.46829e-06	-0.00960025	0.0374842	0.797862
454	Sarcoidosis	class.Bacilli.id.1673	rs77558518	A	G	-0.107255	0.0222879	1.33772e-06	-0.0169839	0.0404672	0.674708
455	Sarcoidosis	class.Bacilli.id.1673	rs78938557	T	C	0.108007	0.0232858	1.06891e-06	-0.0122494	0.0713887	0.863762
456	Sarcoidosis	class.Bacilli.id.1673	rs9581006	C	T	0.225309	0.0467697	1.79458e-06	-0.022281	0.0626324	0.722033
457	Sarcoidosis	class.Methanobacteria.id.119	rs10202904	T	G	-0.121754	0.0235357	3.0143e-07	0.0280879	0.0242715	0.247176
458	Sarcoidosis	class.Methanobacteria.id.119	rs10424197	G	A	-0.111274	0.0247517	9.27887e-06	0.027359	0.027453	0.318971
459	Sarcoidosis	class.Methanobacteria.id.119	rs4257531	G	A	0.164498	0.0364959	7.44344e-06	-0.0325495	0.0389585	0.403442
460	Sarcoidosis	class.Methanobacteria.id.119	rs6508769	T	C	0.153519	0.0344519	8.22529e-06	-0.0629557	0.0335597	0.0606639
461	Sarcoidosis	class.Methanobacteria.id.119	rs6776814	T	C	-0.199566	0.0411825	1.63062e-06	-0.0995714	0.0835559	0.233389
462	Sarcoidosis	class.Methanobacteria.id.119	rs73068003	G	T	-0.15814	0.0351803	8.44583e-06	0.00114394	0.0401694	0.977281
463	Sarcoidosis	class.Methanobacteria.id.119	rs73457410	A	G	0.21534	0.0436695	1.40855e-06	-0.0244752	0.0483594	0.612778
464	Sarcoidosis	class.Methanobacteria.id.119	rs75208022	C	T	-0.227245	0.048763	5.92103e-06	0.0704152	0.0405453	0.0824404
465	Sarcoidosis	class.Methanobacteria.id.119	rs894996	C	A	0.216999	0.0449076	1.87557e-06	-0.0391303	0.0462898	0.397925
466	Sarcoidosis	family.Alcaligenaceae.id.2875	rs112135816	T	G	-0.0775052	0.0171554	5.27662e-06	0.0281201	0.0493218	0.568586
467	Sarcoidosis	family.Alcaligenaceae.id.2875	rs1153990	A	G	-0.058727	0.0128306	5.96787e-06	0.00289811	0.0256828	0.910156
468	Sarcoidosis	family.Alcaligenaceae.id.2875	rs147968	C	T	0.0489475	0.0110321	9.12701e-06	-0.00130661	0.0238457	0.956302
469	Sarcoidosis	family.Alcaligenaceae.id.2875	rs28480294	T	C	-0.0516967	0.0115503	6.606e-06	0.0557695	0.0249107	0.0251704
470	Sarcoidosis	family.Alcaligenaceae.id.2875	rs4033856	C	T	0.081834	0.0168931	1.02902e-06	-0.0779396	0.0423164	0.0654998
471	Sarcoidosis	family.Alcaligenaceae.id.2875	rs62191117	A	G	0.0684302	0.0133636	2.75943e-07	0.00696722	0.0294903	0.813235
472	Sarcoidosis	family.Alcaligenaceae.id.2875	rs62395635	T	C	0.110583	0.0238514	3.34696e-06	0.0164584	0.049924	0.74165
473	Sarcoidosis	family.Alcaligenaceae.id.2875	rs6969323	A	C	-0.0593564	0.0129137	3.88581e-06	0.0376506	0.0285099	0.186629
474	Sarcoidosis	family.Alcaligenaceae.id.2875	rs74776516	T	G	-0.0944052	0.0213287	6.85049e-06	0.00883217	0.0471218	0.851321
475	Sarcoidosis	family.Alcaligenaceae.id.2875	rs7638039	T	C	0.0603335	0.0127779	2.70479e-06	-0.0376216	0.0276588	0.173766
476	Sarcoidosis	family.Alcaligenaceae.id.2875	rs9537886	A	C	-0.0570888	0.0110683	2.35108e-07	0.0520912	0.023998	0.0299578
477	Sarcoidosis	family.Methanobacteriaceae.id.121	rs10202904	T	G	-0.121754	0.0235357	3.0143e-07	0.0280879	0.0242715	0.247176
478	Sarcoidosis	family.Methanobacteriaceae.id.121	rs10424197	G	A	-0.111274	0.0247517	9.27887e-06	0.027359	0.027453	0.318971
479	Sarcoidosis	family.Methanobacteriaceae.id.121	rs4257531	G	A	0.164498	0.0364959	7.44344e-06	-0.0325495	0.0389585	0.403442
480	Sarcoidosis	family.Methanobacteriaceae.id.121	rs6508769	T	C	0.153519	0.0344519	8.22529e-06	-0.0629557	0.0335597	0.0606639
481	Sarcoidosis	family.Methanobacteriaceae.id.121	rs6776814	T	C	-0.199566	0.0411825	1.63062e-06	-0.0995714	0.0835559	0.233389
482	Sarcoidosis	family.Methanobacteriaceae.id.121	rs73068003	G	T	-0.15814	0.0351803	8.44583e-06	0.00114394	0.0401694	0.977281
483	Sarcoidosis	family.Methanobacteriaceae.id.121	rs73457410	A	G	0.21534	0.0436695	1.40855e-06	-0.0244752	0.0483594	0.612778
484	Sarcoidosis	family.Methanobacteriaceae.id.121	rs75208022	C	T	-0.227245	0.048763	5.92103e-06	0.0704152	0.0405453	0.0824404
485	Sarcoidosis	family.Methanobacteriaceae.id.121	rs894996	C	A	0.216999	0.0449076	1.87557e-06	-0.0391303	0.0462898	0.397925
486	Sarcoidosis	family.Victivallaceae.id.2255	rs11671100	A	C	-0.160034	0.0349472	4.08042e-06	-0.0261983	0.029651	0.376935
487	Sarcoidosis	family.Victivallaceae.id.2255	rs11764871	G	T	0.127099	0.025656	7.49289e-07	0.00661187	0.0258733	0.7983
488	Sarcoidosis	family.Victivallaceae.id.2255	rs2944282	T	C	-0.124197	0.0257026	1.56601e-06	0.000143352	0.0265254	0.995688
489	Sarcoidosis	family.Victivallaceae.id.2255	rs34962571	A	C	-0.186945	0.0418412	6.24824e-06	-0.0400699	0.0395756	0.311304
490	Sarcoidosis	family.Victivallaceae.id.2255	rs4396289	C	T	-0.152918	0.0288525	1.53782e-07	-0.0164043	0.0351643	0.640854
491	Sarcoidosis	family.Victivallaceae.id.2255	rs61702987	T	C	0.145501	0.0300007	3.07921e-06	0.0923188	0.0378661	0.0147676
492	Sarcoidosis	family.Victivallaceae.id.2255	rs62570196	C	T	-0.246101	0.0483077	2.69852e-07	-0.00779808	0.0589317	0.894728
493	Sarcoidosis	family.Victivallaceae.id.2255	rs6545794	A	G	-0.197786	0.0410495	5.97005e-07	-0.0430548	0.0364336	0.237312
494	Sarcoidosis	family.Victivallaceae.id.2255	rs7077363	G	A	0.148942	0.0318366	2.83376e-06	-0.0467761	0.0323099	0.147692
495	Sarcoidosis	family.Victivallaceae.id.2255	rs7314815	G	A	0.101088	0.0225594	6.40086e-06	0.0713284	0.0239355	0.00288231
496	Sarcoidosis	family.Victivallaceae.id.2255	rs7627405	C	T	-0.134158	0.0301427	8.1942e-06	-0.0240264	0.0300586	0.424106
497	Sarcoidosis	genus..Eubacteriumbrachygroup.id.11296	rs112617308	T	C	-0.170873	0.0362844	2.38033e-06	-0.0593112	0.0411098	0.149091
498	Sarcoidosis	genus..Eubacteriumbrachygroup.id.11296	rs12151423	A	G	0.101329	0.0227324	9.2705e-06	-0.0198843	0.0237748	0.402952
499	Sarcoidosis	genus..Eubacteriumbrachygroup.id.11296	rs13139592	T	C	-0.145997	0.0327192	7.96753e-06	-0.0430213	0.0351586	0.221089
500	Sarcoidosis	genus..Eubacteriumbrachygroup.id.11296	rs1384962	A	G	0.120888	0.0266264	6.99292e-06	0.0359565	0.0257046	0.161863
501	Sarcoidosis	genus..Eubacteriumbrachygroup.id.11296	rs2913110	C	T	0.105143	0.022942	4.55806e-06	0.0388098	0.0248959	0.119024
502	Sarcoidosis	genus..Eubacteriumbrachygroup.id.11296	rs4862235	G	A	0.104806	0.0225751	3.73143e-06	-0.0123622	0.0239457	0.605671
503	Sarcoidosis	genus..Eubacteriumbrachygroup.id.11296	rs62348779	T	C	-0.201481	0.043286	3.78122e-06	-0.0573046	0.0450653	0.203518
504	Sarcoidosis	genus..Eubacteriumbrachygroup.id.11296	rs6591893	G	A	0.108225	0.0240319	7.34344e-06	-0.0265874	0.0251277	0.290013
505	Sarcoidosis	genus..Eubacteriumbrachygroup.id.11296	rs720439	A	G	-0.111927	0.0251252	7.02827e-06	-0.0216806	0.0277459	0.434568
506	Sarcoidosis	genus..Eubacteriumbrachygroup.id.11296	rs73199919	T	C	-0.236717	0.0531335	8.15524e-06	0.0776513	0.0557891	0.163961
507	Sarcoidosis	genus..Eubacteriumruminantiumgroup.id.11340	rs10131724	A	C	-0.199832	0.0414577	2.38663e-06	0.0531971	0.0406109	0.190222
508	Sarcoidosis	genus..Eubacteriumruminantiumgroup.id.11340	rs10923018	G	A	0.0726438	0.0160924	6.79541e-06	0.0363226	0.0240738	0.131349
509	Sarcoidosis	genus..Eubacteriumruminantiumgroup.id.11340	rs11637981	G	T	-0.073258	0.0160888	5.43671e-06	-0.0487745	0.023965	0.0418264
510	Sarcoidosis	genus..Eubacteriumruminantiumgroup.id.11340	rs13025464	T	C	-0.0737077	0.0163786	6.96842e-06	0.0220854	0.0243146	0.36371
511	Sarcoidosis	genus..Eubacteriumruminantiumgroup.id.11340	rs139749	C	T	-0.0845439	0.0171791	8.58845e-07	-0.0132873	0.0251827	0.597753
512	Sarcoidosis	genus..Eubacteriumruminantiumgroup.id.11340	rs16891896	G	A	-0.174787	0.0390573	2.3812e-06	0.0130009	0.042461	0.759465
513	Sarcoidosis	genus..Eubacteriumruminantiumgroup.id.11340	rs17519472	C	T	0.107804	0.0233984	4.70356e-06	0.0416402	0.0345356	0.227926
514	Sarcoidosis	genus..Eubacteriumruminantiumgroup.id.11340	rs209813	G	A	-0.103488	0.0236391	9.23146e-06	0.0495593	0.0339377	0.144207
515	Sarcoidosis	genus..Eubacteriumruminantiumgroup.id.11340	rs2116427	A	G	0.0911461	0.0182353	4.67364e-07	0.0152047	0.0272982	0.577539
516	Sarcoidosis	genus..Eubacteriumruminantiumgroup.id.11340	rs2229917	A	G	0.153538	0.0323922	2.15894e-06	-0.103721	0.0593516	0.0805378
517	Sarcoidosis	genus..Eubacteriumruminantiumgroup.id.11340	rs2418654	C	T	-0.0748879	0.0165852	6.17247e-06	-0.0320089	0.0243337	0.18837
518	Sarcoidosis	genus..Eubacteriumruminantiumgroup.id.11340	rs2817174	C	T	-0.0734306	0.0163687	7.8696e-06	-0.0800488	0.0244399	0.00105538
519	Sarcoidosis	genus..Eubacteriumruminantiumgroup.id.11340	rs57340348	T	C	-0.0979429	0.0212166	4.93278e-06	-0.0581826	0.0298109	0.0509718
520	Sarcoidosis	genus..Eubacteriumruminantiumgroup.id.11340	rs606117	A	G	0.0833243	0.018056	4.81639e-06	0.0452126	0.0267154	0.0905733
521	Sarcoidosis	genus..Eubacteriumruminantiumgroup.id.11340	rs6676699	G	T	-0.0888124	0.0196447	6.37979e-06	-0.0484819	0.0260428	0.0626556
522	Sarcoidosis	genus..Eubacteriumruminantiumgroup.id.11340	rs7000472	A	G	-0.0762282	0.016523	4.06848e-06	-0.0338621	0.0242214	0.162106
523	Sarcoidosis	genus..Eubacteriumruminantiumgroup.id.11340	rs72836424	C	T	-0.139825	0.030069	2.62125e-06	0.0292642	0.038201	0.443641
524	Sarcoidosis	genus..Eubacteriumruminantiumgroup.id.11340	rs73139629	A	C	-0.115098	0.0247909	5.36199e-06	0.0567589	0.0411829	0.168136
525	Sarcoidosis	genus..Ruminococcustorquesgroup.id.14377	rs10904297	A	G	-0.167804	0.0389812	2.68713e-06	0.177737	0.0813273	0.0288556
526	Sarcoidosis	genus..Ruminococcustorquesgroup.id.14377	rs10967781	C	A	0.0507994	0.0113322	8.36865e-06	-0.00712354	0.0261993	0.7857
527	Sarcoidosis	genus..Ruminococcustorquesgroup.id.14377	rs12434631	A	G	0.074697	0.0153401	2.77247e-06	0.0441968	0.038435	0.250181
528	Sarcoidosis	genus..Ruminococcustorquesgroup.id.14377	rs1475330	T	C	0.0523492	0.01182	8.13435e-06	-0.013603	0.0278659	0.625438
529	Sarcoidosis	genus..Ruminococcustorquesgroup.id.14377	rs35866622	T	C	-0.0612024	0.0109421	2.21337e-08	0.0683152	0.024835	0.0059458
530	Sarcoidosis	genus..Ruminococcustorquesgroup.id.14377	rs4073731	T	C	0.0651948	0.0142221	4.0525e-06	-0.0201448	0.0322161	0.531774
531	Sarcoidosis	genus..Ruminococcustorquesgroup.id.14377	rs77034621	T	G	-0.151553	0.0335878	6.06872e-06	0.138889	0.0907932	0.126084
532	Sarcoidosis	genus.Anaerotruncus.id.2054	rs10150232	A	G	0.0567088	0.0124877	6.67667e-06	0.00475437	0.0296784	0.872727
533	Sarcoidosis	genus.Anaerotruncus.id.2054	rs11018566	A	G	-0.156465	0.0366032	6.13709e-06	-0.0646033	0.0531739	0.224387
534	Sarcoidosis	genus.Anaerotruncus.id.2054	rs115414803	A	C	-0.144356	0.0317524	6.83473e-06	-0.0651067	0.0496644	0.18988
535	Sarcoidosis	genus.Anaerotruncus.id.2054	rs1272208	G	T	-0.0611743	0.0129831	4.27982e-06	-0.00476196	0.0280807	0.865339
536	Sarcoidosis	genus.Anaerotruncus.id.2054	rs1431492	C	T	-0.0654996	0.0146188	7.35565e-06	-0.00709398	0.0326461	0.827975
537	Sarcoidosis	genus.Anaerotruncus.id.2054	rs17734739	T	C	0.0660052	0.014908	7.42772e-06	0.0620431	0.0342197	0.06982
538	Sarcoidosis	genus.Anaerotruncus.id.2054	rs34449434	A	C	-0.0497004	0.0113402	9.85065e-06	-0.0473504	0.0249581	0.0578016
539	Sarcoidosis	genus.Anaerotruncus.id.2054	rs4669806	G	T	0.0576389	0.0122994	2.4206e-06	-0.00863912	0.0289656	0.765508
540	Sarcoidosis	genus.Anaerotruncus.id.2054	rs6494922	A	G	0.0903106	0.0202257	6.62362e-06	0.0333132	0.0529306	0.529103
541	Sarcoidosis	genus.Anaerotruncus.id.2054	rs6563550	T	C	0.0877135	0.0176745	2.34517e-07	-0.0244161	0.04457	0.583819
542	Sarcoidosis	genus.Anaerotruncus.id.2054	rs7155595	C	A	0.0539336	0.0118903	7.54982e-06	0.0287158	0.0259328	0.268158
543	Sarcoidosis	genus.Anaerotruncus.id.2054	rs8005030	C	T	0.0554447	0.0117854	2.28298e-06	-0.00584868	0.0253046	0.817213
544	Sarcoidosis	genus.Anaerotruncus.id.2054	rs9347879	T	C	0.050618	0.011049	4.22333e-06	-0.00471005	0.0238123	0.843202
545	Sarcoidosis	genus.Eisenbergiella.id.11304	rs11027642	C	T	0.129006	0.0284844	4.91871e-06	-0.0255676	0.0339032	0.450767
546	Sarcoidosis	genus.Eisenbergiella.id.11304	rs11079158	T	C	0.100627	0.022546	7.34849e-06	-0.00710577	0.0288026	0.805136
547	Sarcoidosis	genus.Eisenbergiella.id.11304	rs11938607	T	C	0.0978125	0.0216636	8.2182e-06	-0.0230393	0.0273765	0.400028
548	Sarcoidosis	genus.Eisenbergiella.id.11304	rs12257723	A	C	-0.0952742	0.0211569	8.85121e-06	0.0496108	0.0253115	0.0499942
549	Sarcoidosis	genus.Eisenbergiella.id.11304	rs12710729	C	A	0.0893384	0.0199069	9.8441e-06	0.0276964	0.0255229	0.27785
550	Sarcoidosis	genus.Eisenbergiella.id.11304	rs13258851	A	G	0.137001	0.0302124	7.74648e-06	-0.00629763	0.034221	0.853991
551	Sarcoidosis	genus.Eisenbergiella.id.11304	rs1508033	A	C	0.091546	0.0195787	3.22889e-06	-0.0028931	0.0259523	0.911238
552	Sarcoidosis	genus.Eisenbergiella.id.11304	rs1553971	T	G	0.120965	0.0263054	5.26837e-06	-0.0196805	0.0286677	0.492393
553	Sarcoidosis	genus.Eisenbergiella.id.11304	rs2683098	C	T	0.107319	0.022515	2.2375e-06	-0.0213796	0.0290804	0.462226
554	Sarcoidosis	genus.Eisenbergiella.id.11304	rs3812426	G	A	0.106447	0.0224159	2.71687e-06	-0.0444617	0.0329529	0.177256
555	Sarcoidosis	genus.Eisenbergiella.id.11304	rs4462860	G	A	0.0939071	0.0201104	4.16221e-06	-0.0248428	0.0244729	0.310051
556	Sarcoidosis	genus.Erysipelatoclostridium.id.11381	rs1434153	G	A	-0.0684526	0.0152443	6.85295e-06	0.026684	0.0240404	0.267014
557	Sarcoidosis	genus.Erysipelatoclostridium.id.11381	rs16936671	C	T	-0.0968026	0.0217883	6.04309e-06	-0.0198092	0.0345716	0.566651
558	Sarcoidosis	genus.Erysipelatoclostridium.id.11381	rs17804233	T	C	-0.0662914	0.0144203	4.58605e-06	0.0351381	0.0238355	0.140429
559	Sarcoidosis	genus.Erysipelatoclostridium.id.11381	rs2901723	C	A	0.0641339	0.0144295	8.79469e-06	-0.0379775	0.0240442	0.114224
560	Sarcoidosis	genus.Erysipelatoclostridium.id.11381	rs340991	A	G	-0.0740482	0.0158891	3.74942e-06	-0.00830385	0.0268782	0.757365
561	Sarcoidosis	genus.Erysipelatoclostridium.id.11381	rs3804326	A	G	0.14147	0.0336352	9.85273e-06	-0.0869324	0.0551024	0.114645
562	Sarcoidosis	genus.Erysipelatoclostridium.id.11381	rs45480394	T	G	-0.0687134	0.0151835	7.66155e-06	0.010713	0.0247796	0.6655
563	Sarcoidosis	genus.Erysipelatoclostridium.id.11381	rs4697572	A	G	-0.0810636	0.0163308	7.5935e-07	0.0578344	0.0298988	0.0530726
564	Sarcoidosis	genus.Erysipelatoclostridium.id.11381	rs58236560	G	T	-0.111157	0.0234426	2.1612e-06	0.00935605	0.0364317	0.797325
565	Sarcoidosis	genus.Erysipelatoclostridium.id.11381	rs61806970	C	T	0.142548	0.0320688	9.0941e-06	-0.0559125	0.0475331	0.239481
566	Sarcoidosis	genus.Erysipelatoclostridium.id.11381	rs622418	A	G	-0.0668051	0.0143224	3.68156e-06	-0.0100202	0.0238151	0.673938
567	Sarcoidosis	genus.Erysipelatoclostridium.id.11381	rs6474512	A	C	0.067015	0.0143201	3.01546e-06	-0.0211475	0.0245314	0.388654
568	Sarcoidosis	genus.Erysipelatoclostridium.id.11381	rs710230	T	C	0.143381	0.0281514	6.3312e-07	-0.0499654	0.0462899	0.280409
569	Sarcoidosis	genus.Erysipelatoclostridium.id.11381	rs7221249	A	G	0.0839861	0.0142741	4.30951e-09	0.013319	0.0238777	0.576979
570	Sarcoidosis	genus.Erysipelatoclostridium.id.11381	rs9590927	G	A	-0.0646003	0.0143479	6.39042e-06	0.00852747	0.0238896	0.721127
571	Sarcoidosis	genus.Oscillibacter.id.2063	rs11627628	T	C	0.143961	0.0290223	1.0092e-06	0.0404815	0.0454207	0.372791
572	Sarcoidosis	genus.Oscillibacter.id.2063	rs11990279	T	C	-0.0824934	0.0180457	4.94298e-06	0.0236165	0.0296615	0.425917
573	Sarcoidosis	genus.Oscillibacter.id.2063	rs12649930	T	G	0.121589	0.0259612	4.09379e-06	-0.0498614	0.039534	0.207227
574	Sarcoidosis	genus.Oscillibacter.id.2063	rs133832	A	C	-0.0795527	0.0162411	1.14719e-06	-0.00993336	0.0264917	0.707688
575	Sarcoidosis	genus.Oscillibacter.id.2063	rs16866406	A	G	0.0988765	0.0208795	3.07821e-06	0.0123808	0.032983	0.707387
576	Sarcoidosis	genus.Oscillibacter.id.2063	rs16934185	A	G	-0.129568	0.028157	4.38031e-06	-0.0781328	0.039568	0.0483081
577	Sarcoidosis	genus.Oscillibacter.id.2063	rs234108	A	G	0.0749553	0.0152632	9.16336e-07	-0.010031	0.0242502	0.679132
578	Sarcoidosis	genus.Oscillibacter.id.2063	rs36095275	C	T	-0.0752368	0.0156861	1.39627e-06	0.0121544	0.0242923	0.616836
579	Sarcoidosis	genus.Oscillibacter.id.2063	rs61883564	A	G	-0.101351	0.0221016	3.38712e-06	0.0170458	0.034667	0.62293
580	Sarcoidosis	genus.Oscillibacter.id.2063	rs75453768	G	T	0.12212	0.0268629	5.34738e-06	0.0089307	0.0402179	0.824269
581	Sarcoidosis	genus.Oscillibacter.id.2063	rs761240	T	G	-0.17664	0.0388812	2.03841e-06	-0.0976246	0.0560325	0.0814592
582	Sarcoidosis	genus.Oscillibacter.id.2063	rs9393920	A	G	-0.0744662	0.0151081	9.92237e-07	0.0898975	0.0242142	0.000205149
583	Sarcoidosis	genus.Peptococcus.id.2037	rs10031059	T	C	-0.121167	0.0225844	1.23637e-07	-0.0352601	0.0280019	0.207957
584	Sarcoidosis	genus.Peptococcus.id.2037	rs11001941	G	A	-0.195611	0.0392217	1.32858e-06	0.0682341	0.0426017	0.109228
585	Sarcoidosis	genus.Peptococcus.id.2037	rs12069354	C	T	0.16763	0.03795	9.28339e-06	0.0263904	0.0486913	0.587822
586	Sarcoidosis	genus.Peptococcus.id.2037	rs2054133	G	A	0.0895433	0.0188332	2.14166e-06	0.0209951	0.0249749	0.400546
587	Sarcoidosis	genus.Peptococcus.id.2037	rs36121075	A	G	-0.14067	0.030628	6.9872e-06	-0.0485662	0.0319866	0.128932
588	Sarcoidosis	genus.Peptococcus.id.2037	rs413827	G	A	0.110229	0.0237523	3.30085e-06	0.00943904	0.027873	0.734878
589	Sarcoidosis	genus.Peptococcus.id.2037	rs5770862	T	C	0.162018	0.0356813	3.21957e-06	0.0453473	0.0413558	0.272853
590	Sarcoidosis	genus.Peptococcus.id.2037	rs6918730	G	A	0.135311	0.0289742	1.14732e-06	0.0700854	0.0496117	0.15775
591	Sarcoidosis	genus.Peptococcus.id.2037	rs7033353	T	G	0.090152	0.018995	2.21957e-06	0.00237594	0.0238689	0.920708
592	Sarcoidosis	genus.Peptococcus.id.2037	rs72850165	T	C	-0.134304	0.0300423	5.74152e-06	0.0267359	0.0446975	0.549738
593	Sarcoidosis	genus.Peptococcus.id.2037	rs74592222	G	A	0.137957	0.0302965	8.55342e-06	-0.0184293	0.0374486	0.622631
594	Sarcoidosis	genus.Peptococcus.id.2037	rs77681628	C	T	0.200307	0.0387328	2.68836e-07	0.0520602	0.0437701	0.234282
595	Sarcoidosis	order.Lactobacillales.id.1800	rs11110282	A	G	-0.10239	0.0217849	3.95665e-06	0.0182972	0.0546353	0.737702
596	Sarcoidosis	order.Lactobacillales.id.1800	rs11627423	C	A	0.0499263	0.0109744	5.08753e-06	-0.00844023	0.0247168	0.732744
597	Sarcoidosis	order.Lactobacillales.id.1800	rs11730038	G	A	-0.0605384	0.0129052	5.09746e-06	0.057122	0.0262764	0.0297132
598	Sarcoidosis	order.Lactobacillales.id.1800	rs12797734	T	C	0.0571279	0.0127113	7.76523e-06	-0.0192387	0.0278188	0.489206
599	Sarcoidosis	order.Lactobacillales.id.1800	rs1595463	C	A	0.0479749	0.0108801	7.44354e-06	-0.0177375	0.0239889	0.459661
600	Sarcoidosis	order.Lactobacillales.id.1800	rs2370083	G	T	-0.08054	0.0180992	8.33495e-06	-0.00902559	0.049033	0.853957
601	Sarcoidosis	order.Lactobacillales.id.1800	rs2952251	A	G	-0.0629317	0.0124177	3.36461e-07	0.0280047	0.028376	0.323685
602	Sarcoidosis	order.Lactobacillales.id.1800	rs34989881	A	G	0.113479	0.0246452	4.09354e-06	0.0358889	0.0556356	0.518881
603	Sarcoidosis	order.Lactobacillales.id.1800	rs35344081	G	A	0.0642442	0.0127358	4.16066e-07	0.00209455	0.0269172	0.937976
604	Sarcoidosis	order.Lactobacillales.id.1800	rs4028634	T	C	0.0532915	0.01101	1.34806e-06	-0.0659933	0.0247318	0.00762237
605	Sarcoidosis	order.Lactobacillales.id.1800	rs57872228	C	T	-0.0688415	0.0146994	2.58252e-06	0.0313534	0.0366997	0.392925
606	Sarcoidosis	order.Lactobacillales.id.1800	rs74663707	C	T	0.0982594	0.0224613	8.39558e-06	0.00786416	0.0486949	0.871701
607	Sarcoidosis	order.Lactobacillales.id.1800	rs77558518	A	G	-0.106466	0.0223484	1.67435e-06	-0.0169839	0.0404672	0.674708
608	Sarcoidosis	order.Lactobacillales.id.1800	rs78938557	T	C	0.10553	0.0233581	2.31087e-06	-0.0122494	0.0713887	0.863762
609	Sarcoidosis	order.Lactobacillales.id.1800	rs9581006	C	T	0.22583	0.0469228	1.76596e-06	-0.022281	0.0626324	0.722033
610	Sarcoidosis	order.Methanobacteriales.id.120	rs10202904	T	G	-0.121754	0.0235357	3.0143e-07	0.0280879	0.0242715	0.247176
611	Sarcoidosis	order.Methanobacteriales.id.120	rs10424197	G	A	-0.111274	0.0247517	9.27887e-06	0.027359	0.027453	0.318971
612	Sarcoidosis	order.Methanobacteriales.id.120	rs4257531	G	A	0.164498	0.0364959	7.44344e-06	-0.0325495	0.0389585	0.403442
613	Sarcoidosis	order.Methanobacteriales.id.120	rs6508769	T	C	0.153519	0.0344519	8.22529e-06	-0.0629557	0.0335597	0.0606639
614	Sarcoidosis	order.Methanobacteriales.id.120	rs6776814	T	C	-0.199566	0.0411825	1.63062e-06	-0.0995714	0.0835559	0.233389
615	Sarcoidosis	order.Methanobacteriales.id.120	rs73068003	G	T	-0.15814	0.0351803	8.44583e-06	0.00114394	0.0401694	0.977281
616	Sarcoidosis	order.Methanobacteriales.id.120	rs73457410	A	G	0.21534	0.0436695	1.40855e-06	-0.0244752	0.0483594	0.612778
617	Sarcoidosis	order.Methanobacteriales.id.120	rs75208022	C	T	-0.227245	0.048763	5.92103e-06	0.0704152	0.0405453	0.0824404
618	Sarcoidosis	order.Methanobacteriales.id.120	rs894996	C	A	0.216999	0.0449076	1.87557e-06	-0.0391303	0.0462898	0.397925
619	Pneumoconiosis	class.Erysipelotrichia.id.2147	rs1074800	A	G	0.0492438	0.010887	6.14583e-06	-0.0155981	0.0618785	0.800982
620	Pneumoconiosis	class.Erysipelotrichia.id.2147	rs10781552	C	T	-0.0552212	0.0116074	2.33114e-06	0.105599	0.0675109	0.117775
621	Pneumoconiosis	class.Erysipelotrichia.id.2147	rs17530232	A	G	0.10305	0.0224648	2.79123e-06	-0.158982	0.133888	0.23506
622	Pneumoconiosis	class.Erysipelotrichia.id.2147	rs1884466	C	T	-0.0475363	0.0106939	9.52701e-06	-0.0210136	0.0613206	0.731836
623	Pneumoconiosis	class.Erysipelotrichia.id.2147	rs2300774	G	A	0.0524152	0.0106784	8.95466e-07	-0.119383	0.0610692	0.0505976
624	Pneumoconiosis	class.Erysipelotrichia.id.2147	rs290833	T	G	-0.0497374	0.0111376	8.029e-06	-0.111477	0.0610767	0.067972
625	Pneumoconiosis	class.Erysipelotrichia.id.2147	rs35161940	T	C	-0.0806041	0.0167641	1.8451e-06	0.0747127	0.0994457	0.452478
626	Pneumoconiosis	class.Erysipelotrichia.id.2147	rs4078432	C	T	-0.0608929	0.0133764	4.23104e-06	-0.0370426	0.0813703	0.648941
627	Pneumoconiosis	class.Erysipelotrichia.id.2147	rs56970041	T	G	0.0724144	0.0164471	5.40344e-06	-0.145473	0.12744	0.253661
628	Pneumoconiosis	class.Erysipelotrichia.id.2147	rs62504403	C	T	0.0681159	0.0127883	1.12265e-07	-0.0482343	0.076531	0.528526
629	Pneumoconiosis	class.Erysipelotrichia.id.2147	rs7234058	T	C	-0.0945759	0.0194091	9.12341e-07	0.289628	0.0954277	0.00240492
630	Pneumoconiosis	class.Erysipelotrichia.id.2147	rs7826267	T	G	-0.0839071	0.0199131	9.28449e-06	-0.0441246	0.123718	0.72135
631	Pneumoconiosis	class.Erysipelotrichia.id.2147	rs8003149	C	T	0.0538798	0.0116888	4.08475e-06	-0.0964433	0.0648391	0.136903
632	Pneumoconiosis	family.Alcaligenaceae.id.2875	rs112135816	T	G	-0.0775052	0.0171554	5.27662e-06	0.0896955	0.126715	0.479037
633	Pneumoconiosis	family.Alcaligenaceae.id.2875	rs1153990	A	G	-0.058727	0.0128306	5.96787e-06	-0.0161511	0.0651611	0.804239
634	Pneumoconiosis	family.Alcaligenaceae.id.2875	rs147968	C	T	0.0489475	0.0110321	9.12701e-06	0.00419021	0.0609745	0.945212
635	Pneumoconiosis	family.Alcaligenaceae.id.2875	rs28480294	T	C	-0.0516967	0.0115503	6.606e-06	-0.0649408	0.0636477	0.307579
636	Pneumoconiosis	family.Alcaligenaceae.id.2875	rs4033856	C	T	0.081834	0.0168931	1.02902e-06	0.0841925	0.107272	0.432539
637	Pneumoconiosis	family.Alcaligenaceae.id.2875	rs62191117	A	G	0.0684302	0.0133636	2.75943e-07	0.0791696	0.0757221	0.295779
638	Pneumoconiosis	family.Alcaligenaceae.id.2875	rs62395635	T	C	0.110583	0.0238514	3.34696e-06	0.214353	0.127213	0.0919899
639	Pneumoconiosis	family.Alcaligenaceae.id.2875	rs6969323	A	C	-0.0593564	0.0129137	3.88581e-06	-0.0122438	0.0730552	0.8669
640	Pneumoconiosis	family.Alcaligenaceae.id.2875	rs74776516	T	G	-0.0944052	0.0213287	6.85049e-06	0.0687664	0.121362	0.57097
641	Pneumoconiosis	family.Alcaligenaceae.id.2875	rs7638039	T	C	0.0603335	0.0127779	2.70479e-06	0.142195	0.0708383	0.0447157
642	Pneumoconiosis	family.Alcaligenaceae.id.2875	rs9537886	A	C	-0.0570888	0.0110683	2.35108e-07	-0.0962621	0.0613631	0.116711
643	Pneumoconiosis	family.Erysipelotrichaceae.id.2149	rs1074800	A	G	0.0492438	0.010887	6.14583e-06	-0.0155981	0.0618785	0.800982
644	Pneumoconiosis	family.Erysipelotrichaceae.id.2149	rs10781552	C	T	-0.0552212	0.0116074	2.33114e-06	0.105599	0.0675109	0.117775
645	Pneumoconiosis	family.Erysipelotrichaceae.id.2149	rs17530232	A	G	0.10305	0.0224648	2.79123e-06	-0.158982	0.133888	0.23506
646	Pneumoconiosis	family.Erysipelotrichaceae.id.2149	rs1884466	C	T	-0.0475363	0.0106939	9.52701e-06	-0.0210136	0.0613206	0.731836
647	Pneumoconiosis	family.Erysipelotrichaceae.id.2149	rs2300774	G	A	0.0524152	0.0106784	8.95466e-07	-0.119383	0.0610692	0.0505976
648	Pneumoconiosis	family.Erysipelotrichaceae.id.2149	rs290833	T	G	-0.0497374	0.0111376	8.029e-06	-0.111477	0.0610767	0.067972
649	Pneumoconiosis	family.Erysipelotrichaceae.id.2149	rs35161940	T	C	-0.0806041	0.0167641	1.8451e-06	0.0747127	0.0994457	0.452478
650	Pneumoconiosis	family.Erysipelotrichaceae.id.2149	rs4078432	C	T	-0.0608929	0.0133764	4.23104e-06	-0.0370426	0.0813703	0.648941
651	Pneumoconiosis	family.Erysipelotrichaceae.id.2149	rs56970041	T	G	0.0724144	0.0164471	5.40344e-06	-0.145473	0.12744	0.253661
652	Pneumoconiosis	family.Erysipelotrichaceae.id.2149	rs62504403	C	T	0.0681159	0.0127883	1.12265e-07	-0.0482343	0.076531	0.528526
653	Pneumoconiosis	family.Erysipelotrichaceae.id.2149	rs7234058	T	C	-0.0945759	0.0194091	9.12341e-07	0.289628	0.0954277	0.00240492
654	Pneumoconiosis	family.Erysipelotrichaceae.id.2149	rs7826267	T	G	-0.0839071	0.0199131	9.28449e-06	-0.0441246	0.123718	0.72135
655	Pneumoconiosis	family.Erysipelotrichaceae.id.2149	rs8003149	C	T	0.0538798	0.0116888	4.08475e-06	-0.0964433	0.0648391	0.136903
656	Pneumoconiosis	genus..Eubacteriumrectalegroup.id.14374	rs10248854	C	A	-0.0527827	0.0113464	4.20676e-06	0.106977	0.0623042	0.0859765
657	Pneumoconiosis	genus..Eubacteriumrectalegroup.id.14374	rs10797540	A	G	0.0503179	0.0108389	3.53384e-06	-0.0588106	0.0614395	0.338461
658	Pneumoconiosis	genus..Eubacteriumrectalegroup.id.14374	rs143694765	T	C	0.0870025	0.019779	9.75369e-06	0.0467472	0.102142	0.64719
659	Pneumoconiosis	genus..Eubacteriumrectalegroup.id.14374	rs2884897	A	G	-0.129364	0.0289021	6.44426e-06	0.167373	0.166436	0.314592
660	Pneumoconiosis	genus..Eubacteriumrectalegroup.id.14374	rs314726	T	C	0.0528824	0.0109486	1.37967e-06	-0.0968455	0.0614073	0.114773
661	Pneumoconiosis	genus..Eubacteriumrectalegroup.id.14374	rs35398954	A	G	-0.0901402	0.0174602	5.39945e-07	-0.114486	0.0824352	0.164894
662	Pneumoconiosis	genus..Eubacteriumrectalegroup.id.14374	rs59427698	A	G	-0.0576035	0.0130853	5.36906e-06	0.13974	0.0779068	0.0728652
663	Pneumoconiosis	genus..Eubacteriumrectalegroup.id.14374	rs62547233	A	G	0.0536319	0.0120201	9.8982e-06	-0.114615	0.0677161	0.0905357
664	Pneumoconiosis	genus.Catenibacterium.id.2153	rs12404911	C	T	0.140717	0.0304142	2.79891e-06	-0.0709389	0.0778012	0.361875
665	Pneumoconiosis	genus.Catenibacterium.id.2153	rs212393	G	A	-0.135254	0.0286209	3.62489e-06	0.0520095	0.0753066	0.489793
666	Pneumoconiosis	genus.Catenibacterium.id.2153	rs73128290	A	G	0.129726	0.0284563	4.29372e-06	-0.13715	0.0663348	0.038683
667	Pneumoconiosis	genus.Catenibacterium.id.2153	rs7742829	C	T	0.11411	0.0251099	5.60729e-06	-0.0704489	0.0616599	0.25323
668	Pneumoconiosis	genus.Gordonibacter.id.821	rs13412653	A	C	0.107597	0.0239228	8.61141e-06	-0.0527515	0.0627837	0.400791
669	Pneumoconiosis	genus.Gordonibacter.id.821	rs16955299	G	A	-0.196423	0.0433538	6.37019e-06	-0.0928517	0.103749	0.370807
670	Pneumoconiosis	genus.Gordonibacter.id.821	rs322296	G	A	0.17869	0.037722	4.02422e-06	0.0987976	0.115321	0.391601
671	Pneumoconiosis	genus.Gordonibacter.id.821	rs35042269	C	A	-0.180293	0.0403296	8.10852e-06	-0.0901034	0.0960931	0.348415
672	Pneumoconiosis	genus.Gordonibacter.id.821	rs3765837	T	G	-0.190729	0.0433608	7.16906e-06	0.125377	0.118412	0.289684
673	Pneumoconiosis	genus.Gordonibacter.id.821	rs4596722	A	G	0.102908	0.0231571	9.0568e-06	0.0149968	0.0609202	0.805549
674	Pneumoconiosis	genus.Gordonibacter.id.821	rs71545975	A	G	-0.153972	0.0338918	7.03944e-06	-0.0443159	0.0811862	0.585166
675	Pneumoconiosis	genus.Gordonibacter.id.821	rs72714787	C	A	0.181405	0.0377102	1.42889e-06	0.0901386	0.0905123	0.319313
676	Pneumoconiosis	genus.Gordonibacter.id.821	rs72939513	A	G	-0.21399	0.0490592	7.98199e-06	0.178565	0.137617	0.194441
677	Pneumoconiosis	genus.Gordonibacter.id.821	rs7294633	C	T	0.12867	0.0249946	3.43763e-07	0.0540186	0.0684889	0.430275
678	Pneumoconiosis	genus.Gordonibacter.id.821	rs768830	G	A	0.149852	0.0333315	7.75583e-06	0.114982	0.0839865	0.170984
679	Pneumoconiosis	genus.LachnospiraceaeUCG008.id.11328	rs10741777	T	C	-0.0973842	0.0194791	7.68659e-07	0.0882322	0.0660488	0.181594
680	Pneumoconiosis	genus.LachnospiraceaeUCG008.id.11328	rs10793103	C	T	0.0974344	0.0181279	9.34937e-08	-0.0854867	0.0613172	0.163266
681	Pneumoconiosis	genus.LachnospiraceaeUCG008.id.11328	rs10801803	G	A	-0.117029	0.0243085	1.40029e-06	-0.0495932	0.0866617	0.567145
682	Pneumoconiosis	genus.LachnospiraceaeUCG008.id.11328	rs13024781	T	C	-0.0798769	0.0168846	2.29166e-06	0.0289211	0.0612111	0.636584
683	Pneumoconiosis	genus.LachnospiraceaeUCG008.id.11328	rs57091572	A	G	-0.110443	0.0235801	2.85822e-06	-0.155289	0.0898826	0.0840446
684	Pneumoconiosis	genus.LachnospiraceaeUCG008.id.11328	rs61944774	A	G	0.179838	0.0393797	6.34122e-06	0.149515	0.137551	0.277047
685	Pneumoconiosis	genus.LachnospiraceaeUCG008.id.11328	rs62277846	C	T	0.102292	0.0212319	1.58892e-06	-0.0854101	0.0771538	0.26829
686	Pneumoconiosis	genus.LachnospiraceaeUCG008.id.11328	rs67078837	T	C	-0.0845848	0.0170693	7.68189e-07	0.0645672	0.0615985	0.294549
687	Pneumoconiosis	genus.LachnospiraceaeUCG008.id.11328	rs75356640	G	A	0.136523	0.0303128	9.83206e-06	0.0183918	0.0940285	0.844925
688	Pneumoconiosis	genus.LachnospiraceaeUCG008.id.11328	rs955844	A	C	0.112064	0.0228369	1.80994e-06	-0.0871987	0.088402	0.323943
689	Pneumoconiosis	genus.Ruminococcus1.id.11373	rs10167839	A	G	0.0519509	0.0116306	8.09254e-06	0.00573917	0.063277	0.927732
690	Pneumoconiosis	genus.Ruminococcus1.id.11373	rs11783695	G	T	-0.0734114	0.0161398	4.72679e-06	0.144323	0.0836181	0.084351
691	Pneumoconiosis	genus.Ruminococcus1.id.11373	rs17781867	C	T	0.0999271	0.0211728	1.96335e-06	0.167994	0.119939	0.161317
692	Pneumoconiosis	genus.Ruminococcus1.id.11373	rs3819978	C	T	-0.11504	0.0260137	8.74133e-06	0.196676	0.11587	0.0896231
693	Pneumoconiosis	genus.Ruminococcus1.id.11373	rs6105066	T	C	-0.0607052	0.013425	5.05914e-06	0.110418	0.0690176	0.109632
694	Pneumoconiosis	genus.Ruminococcus1.id.11373	rs6493760	C	T	0.0535262	0.0115885	3.38363e-06	-0.0180424	0.0636634	0.776868
695	Pneumoconiosis	genus.Ruminococcus1.id.11373	rs7117576	A	G	0.0829505	0.0170891	6.47979e-07	-0.183159	0.10743	0.0882104
696	Pneumoconiosis	genus.Ruminococcus1.id.11373	rs7583465	C	T	0.0527654	0.0112619	2.55613e-06	-0.100358	0.0612321	0.101217
697	Pneumoconiosis	genus.Ruminococcus1.id.11373	rs78572139	G	A	0.125038	0.0279411	5.23105e-06	-0.0118427	0.101489	0.907106
698	Pneumoconiosis	genus.Ruminococcus1.id.11373	rs78613526	G	A	0.167497	0.0367639	5.11425e-06	-0.0294254	0.137476	0.830516
699	Pneumoconiosis	genus.Slackia.id.825	rs10409783	A	G	0.0950828	0.0211239	7.69592e-06	-0.0554487	0.0676783	0.412616
700	Pneumoconiosis	genus.Slackia.id.825	rs12440440	A	G	0.0901934	0.0190582	2.62872e-06	0.0786979	0.0638175	0.217512
701	Pneumoconiosis	genus.Slackia.id.825	rs16894137	C	T	-0.122792	0.0263047	2.71183e-06	-0.0369931	0.0911428	0.68483
702	Pneumoconiosis	genus.Slackia.id.825	rs35156985	T	C	-0.155709	0.0348085	8.05947e-06	-0.162317	0.150915	0.282129
703	Pneumoconiosis	genus.Slackia.id.825	rs4492265	A	G	-0.0905757	0.0191658	2.40925e-06	-0.100381	0.0668289	0.133083
704	Pneumoconiosis	genus.Slackia.id.825	rs8901	C	T	0.0934594	0.0186813	6.06998e-07	0.0705124	0.0673331	0.294999
705	Pneumoconiosis	order.Erysipelotrichales.id.2148	rs1074800	A	G	0.0492438	0.010887	6.14583e-06	-0.0155981	0.0618785	0.800982
706	Pneumoconiosis	order.Erysipelotrichales.id.2148	rs10781552	C	T	-0.0552212	0.0116074	2.33114e-06	0.105599	0.0675109	0.117775
707	Pneumoconiosis	order.Erysipelotrichales.id.2148	rs17530232	A	G	0.10305	0.0224648	2.79123e-06	-0.158982	0.133888	0.23506
708	Pneumoconiosis	order.Erysipelotrichales.id.2148	rs1884466	C	T	-0.0475363	0.0106939	9.52701e-06	-0.0210136	0.0613206	0.731836
709	Pneumoconiosis	order.Erysipelotrichales.id.2148	rs2300774	G	A	0.0524152	0.0106784	8.95466e-07	-0.119383	0.0610692	0.0505976
710	Pneumoconiosis	order.Erysipelotrichales.id.2148	rs290833	T	G	-0.0497374	0.0111376	8.029e-06	-0.111477	0.0610767	0.067972
711	Pneumoconiosis	order.Erysipelotrichales.id.2148	rs35161940	T	C	-0.0806041	0.0167641	1.8451e-06	0.0747127	0.0994457	0.452478
712	Pneumoconiosis	order.Erysipelotrichales.id.2148	rs4078432	C	T	-0.0608929	0.0133764	4.23104e-06	-0.0370426	0.0813703	0.648941
713	Pneumoconiosis	order.Erysipelotrichales.id.2148	rs56970041	T	G	0.0724144	0.0164471	5.40344e-06	-0.145473	0.12744	0.253661
714	Pneumoconiosis	order.Erysipelotrichales.id.2148	rs62504403	C	T	0.0681159	0.0127883	1.12265e-07	-0.0482343	0.076531	0.528526
715	Pneumoconiosis	order.Erysipelotrichales.id.2148	rs7234058	T	C	-0.0945759	0.0194091	9.12341e-07	0.289628	0.0954277	0.00240492
716	Pneumoconiosis	order.Erysipelotrichales.id.2148	rs7826267	T	G	-0.0839071	0.0199131	9.28449e-06	-0.0441246	0.123718	0.72135
717	Pneumoconiosis	order.Erysipelotrichales.id.2148	rs8003149	C	T	0.0538798	0.0116888	4.08475e-06	-0.0964433	0.0648391	0.136903

## Sheet: S3_Sensitivity_Analysis
Table S3 Pleiotropy and heterogeneity analysis of identified gut microbiota on CRDs
Outcomes	Genus(Exposure)	MR-PRESSO Global		MR-Egger		Cochrane's Q test		Rucker's Q test
		Statistics	Pglobal_test	Egger Intercept	Pintercept	QIVW-Heter	PIVW-Heter	QEgger-Heter	PEgger-Heter
Asthma	C_Bacteroidia	14.194	0.196	-0.001	0.903	10.888	0.144	10.859	0.093
Asthma	C_Clostridia	25.661	0.022	0.013	0.412	20.524	0.015	18.766	0.016
Asthma	C_Gammaproteobacteria	0.715	0.949	-0.013	0.596	0.403	0.94	0.013	0.993
Asthma	F_Lachnospiraceae	26.549	0.101	-0.002	0.77	23.646	0.071	23.496	0.053
Asthma	F_Oxalobacteraceae	23.943	0.055	-0.024	0.012	20.127	0.044	10.319	0.413
Asthma	F_Pasteurellaceae	6.624	0.864	-0.005	0.313	5.253	0.874	4.109	0.904
Asthma	F_Rikenellaceae	22.677	0.093	-0.005	0.567	19.255	0.083	18.664	0.067
Asthma	F_Streptococcaceae	19.019	0.082	0.031	0.012	14.969	0.092	4.653	0.794
Asthma	G_Anaerofilum	20.505	0.066	0.014	0.305	16.564	0.056	14.401	0.072
Asthma	G_Haemophilus	2.892	0.955	0	0.962	2.271	0.943	2.269	0.893
Asthma	G_Holdemania	24.876	0.079	-0.016	0.015	21.351	0.066	12.816	0.383
Asthma	G_Ruminiclostridium5	9.734	0.463	0.015	0.127	7.467	0.382	4.329	0.632
Asthma	O_Bacillales	20.893	0.026	0.028	0.156	14.778	0.011	8.396	0.078
Asthma	O_Bacteroidales	14.194	0.168	-0.001	0.903	10.888	0.144	10.859	0.093
Asthma	O_Lactobacillales	13.659	0.456	0.008	0.13	10.748	0.465	8.018	0.627
Asthma	O_NB1n	14.105	0.45	0.001	0.915	11.846	0.375	11.832	0.296
Asthma	O_Pasteurellales	6.624	0.869	-0.005	0.313	5.253	0.874	4.109	0.904
Asthma	P_Bacteroidetes	13.123	0.222	0.004	0.669	9.909	0.194	9.587	0.143
Asthma	P_Proteobacteria	15.683	0.183	0.013	0.044	12.458	0.189	6.777	0.561
COPD	C_Betaproteobacteria	20.301	0.036	0.033	0.024	15.766	0.027	6.342	0.386
COPD	C_Erysipelotrichia	16.393	0.267	-0.029	0.027	13.763	0.246	7.007	0.725
COPD	F_Bacteroidaceae	8.392	0.51	0.013	0.517	6.532	0.479	6.054	0.417
COPD	F_Erysipelotrichaceae	16.393	0.243	-0.029	0.027	13.763	0.246	7.007	0.725
COPD	F_Peptococcaceae	2.933	0.959	-0.002	0.822	2.138	0.952	2.083	0.912
COPD	G_Bacteroides	8.392	0.523	0.013	0.517	6.532	0.479	6.054	0.417
COPD	G_Catenibacterium	3.425	0.732	-0.016	0.666	2.216	0.696	1.989	0.575
COPD	G_Coprococcus2	2.316	0.943	0.01	0.703	1.688	0.946	1.525	0.91
COPD	G_Defluviitaleaceae	3.679	0.906	0.008	0.533	2.749	0.907	2.311	0.889
COPD	G_Flavonifractor	10.709	0.191	-0.026	0.387	6.029	0.11	3.764	0.152
COPD	G_Haemophilus	9.863	0.417	0.014	0.124	7.375	0.391	4.17	0.654
COPD	G_Lachnoclostridium	13.029	0.249	0.018	0.232	10.12	0.182	7.815	0.252
COPD	G_Oscillospira	7.121	0.471	-0.014	0.487	4.953	0.422	4.32	0.364
COPD	G_RuminococcaceaeUCG003	23.465	0.052	0.013	0.258	19.605	0.051	17.139	0.071
COPD	G_RuminococcaceaeUCG014	6.935	0.733	0.006	0.466	5.541	0.699	4.945	0.667
COPD	O_Bacillales	5.303	0.637	0.018	0.328	3.674	0.597	2.432	0.657
COPD	O_Burkholderiales	19.992	0.042	0.031	0.027	15.478	0.03	6.443	0.375
COPD	O_Erysipelotrichales	16.393	0.25	-0.029	0.027	13.763	0.246	7.007	0.725
IPF	C_Coriobacteriia	16.057	0.361	0.047	0.183	13.728	0.318	11.596	0.395
IPF	F_Acidaminococcaceae	7.932	0.348	0.037	0.521	4.98	0.289	4.239	0.237
IPF	F_Coriobacteriaceae	16.057	0.339	0.047	0.183	13.728	0.318	11.596	0.395
IPF	F_familyXIII	4.781	0.925	-0.004	0.899	4.028	0.91	4.011	0.856
IPF	G_Ruminococcusgnavus	15.208	0.12	0.025	0.688	11.27	0.08	10.877	0.054
IPF	G_Blautia	10.189	0.54	0.007	0.721	8.618	0.473	8.473	0.389
IPF	G_Eisenbergiella	8.99	0.657	0.024	0.668	7.285	0.607	7.087	0.527
IPF	G_Holdemania	18.141	0.317	0.013	0.581	14.848	0.317	14.461	0.272
IPF	G_Hungatella	#VALUE!	#VALUE!	-0.07	0.528	0.842	0.656	0.002	0.967
IPF	O_Coriobacteriales	16.057	0.343	0.047	0.183	13.728	0.318	11.596	0.395
Sarcoidosis	C_Bacilli	15.789	0.699	-0.049	0.035	13.978	0.669	8.638	0.928
Sarcoidosis	C_Methanobacteria	5.696	0.83	-0.015	0.763	4.88	0.77	4.782	0.687
Sarcoidosis	F_Alcaligenaceae	11.694	0.495	-0.049	0.269	9.531	0.483	8.141	0.52
Sarcoidosis	F_Methanobacteriaceae	5.696	0.83	-0.015	0.763	4.88	0.77	4.782	0.687
Sarcoidosis	F_Victivallaceae	17.407	0.177	0.051	0.369	14.769	0.141	13.434	0.144
Sarcoidosis	G_Eubacteriumbrachy	15.668	0.207	-0.014	0.77	12.689	0.177	12.546	0.128
Sarcoidosis	G_Eubacteriumruminantium	44.054	0.002	0.096	0.002	39.259	0.002	21.513	0.16
Sarcoidosis	G_Ruminococcustorques	13.278	0.19	0.043	0.418	9.46	0.149	8.184	0.146
Sarcoidosis	G_Anaerotruncus	9.073	0.815	-0.012	0.646	7.84	0.797	7.618	0.747
Sarcoidosis	G_Eisenbergiella	7.195	0.821	0.009	0.887	6.021	0.813	6	0.74
Sarcoidosis	G_Erysipelatoclostridium	12.258	0.725	0.007	0.8	10.632	0.715	10.566	0.647
Sarcoidosis	G_Oscillibacter	29.471	0.015	-0.112	0.023	24.584	0.01	14.303	0.16
Sarcoidosis	G_Peptococcus	12.556	0.5	0.019	0.626	10.263	0.507	10.011	0.44
Sarcoidosis	O_Lactobacillales	13.442	0.646	-0.042	0.083	11.623	0.637	8.094	0.837
Sarcoidosis	O_Methanobacteriales	5.696	0.837	-0.015	0.763	4.88	0.77	4.782	0.687
Pneumoconiosis	C_Erysipelotrichia	21.498	0.133	0.164	0.142	17.937	0.118	14.617	0.201
Pneumoconiosis	F_Alcaligenaceae	8.706	0.724	0.008	0.939	7.281	0.699	7.275	0.608
Pneumoconiosis	F_Erysipelotrichaceae	21.498	0.132	0.164	0.142	17.937	0.118	14.617	0.201
Pneumoconiosis	G_Eubacteriumrectale	15.796	0.148	-0.217	0.064	11.057	0.136	5.915	0.433
Pneumoconiosis	G_Catenibacterium	1.725	0.832	-0.082	0.868	0.934	0.817	0.898	0.638
Pneumoconiosis	G_Gordonibacter	9.908	0.62	-0.021	0.849	8.361	0.594	8.322	0.502
Pneumoconiosis	G_Lachnospiraceae	13.159	0.309	-0.24	0.084	10.771	0.292	6.866	0.551
Pneumoconiosis	G_Ruminococcus1	13.396	0.328	-0.068	0.403	11.048	0.272	10.069	0.26
Pneumoconiosis	G_Slackia	5.575	0.589	-0.006	0.977	3.765	0.584	3.764	0.439
Pneumoconiosis	O_Erysipelotrichales	21.498	0.131	0.164	0.142	17.937	0.118	14.617	0.201
